# Supplementary material for: Outcome of papillary versus clear cell renal cell carcinoma varies significantly in non-metastatic disease
Source: PLoS One. 2017 Sep 21;12(9):e0184173. doi: 10.1371/journal.pone.0184173 (PMC5608215; doi:10.1371/journal.pone.0184173)
Supplement: S1 Table — (XLSX) [file pone.0184173.s001.xlsx]

## Sheet: Tabelle1
Follow-up in months	Dead of disease	Metastatic disease	Center	Age at surgery	Sex	pRCC subtype	T classification	Lymph node metastasis	Grade	pRCC			Dead of disease		0 = no, 1 = yes
16	0	0	1	69	1	9	4	9	2	1			Metastatic disease		0 = no, 1 = yes
33.5	1	1	1	59.8	1	9	6	2	2	1			Sex		1 = male, 2 = female
7.5	1	0	1	35.9	2	9	5	9	2	1			pRCC subtype		1 = pRCC type 1, 2 = pRCC type 2, 3 = pRCC type 1+2, 9 = no subtype distribution, NA = not available
65.4	1	1	1	64.9	1	9	5	9	2	1			T classification		1 = pT1a, 2 = pT1b, 3 = pT2a, 4 = pT2b, 5 = pT3a, 6 = pT3b, 7 = pT3c, 8 = pT4
8.5	0	1	1	61.2	1	9	5	9	2	1			Lymph node metastasis		0 = pN0, 1 = pN1, 2 = pN2, 9 = pNx
10.3	1	0	1	53.7	1	9	6	2	2	1			pRCC		1 = yes, 0 = no
7.7	1	0	1	64.6	1	9	6	2	2	1
18.3	1	0	1	50.7	2	9	6	0	2	1
8.6	1	1	1	54.3	1	9	8	2	2	1
39.1	1	0	1	65.4	1	9	5	9	2	1
96.9	1	0	1	41.1	1	9	6	9	2	1
12.4	1	0	1	61.7	1	9	3	9	2	1
3.6	1	1	1	55.1	2	9	2	9	4	1
9	1	0	1	59.8	1	9	5	2	3	1
42	1	1	1	66.6	1	9	5	2	2	1
88.8	1	0	1	52.6	1	9	2	9	2	1
39.6	1	1	1	58.2	1	9	5	9	3	1
10.5	1	1	1	67.9	1	2	6	9	3	1
16.9	1	1	1	69.6	2	1	4	9	2	1
45.8	1	0	1	55.2	1	9	2	9	3	1
26.1	0	0	1	65.3	2	2	5	9	3	1
46.5	0	0	1	55.2	1	2	5	9	3	1
26.8	1	0	1	85.1	1	9	2	2	3	1
29.9	0	0	1	62.3	1	2	6	0	2	1
0.4	1	0	1	79.8	1	2	2	9	2	1
8.7	1	0	1	72.4	2	1	5	0	4	1
16.6	0	0	1	62.3	2	1	3	1	2	1
15.1	0	0	1	59.2	1	2	5	2	3	1
104.9	0	0	1	53.7	1	9	2	9	2	1
26.2	0	0	1	44.7	1	1	1	0	3	1
13.8	0	0	1	49.7	1	2	2	1	3	1
70.4	0	0	1	73.6	1	2	1	9	2	1
0.3	0	1	1	59.9	1	2	7	9	4	1
0.6	0	0	1	93.2	2	9	2	9	2	1
1	0	0	1	63.9	1	2	5	9	3	1
1.9	0	0	1	63.7	1	1	1	0	1	1
1.2	0	0	1	56.3	1	1	1	0	2	1
1.6	0	0	1	46.9	1	1	3	0	2	1
1.6	0	0	1	70.4	1	1	2	0	2	1
1.2	0	0	1	51.4	1	1	1	0	1	1
1.6	0	0	1	70.6	1	1	2	9	2	1
1.3	0	0	1	78.9	1	1	4	9	2	1
1.2	0	0	1	65.9	1	2	1	9	2	1
1	0	0	1	38.8	1	2	1	9	2	1
1.2	0	0	1	81	1	2	2	9	2	1
1.5	0	0	1	44.2	1	9	1	9	2	1
1.7	0	0	1	79.7	1	9	1	9	2	1
1.2	0	0	1	51.3	1	9	1	9	2	1
1.7	0	0	1	79.9	1	9	1	9	2	1
1.2	0	0	1	58.9	1	9	5	2	3	1
1.5	0	0	1	81.2	2	9	2	9	2	1
1.8	0	0	1	32.4	1	9	2	9	2	1
1.7	0	0	1	74.9	1	9	4	0	2	1
1.5	0	1	1	57.7	1	9	5	1	2	1
1.8	0	1	1	66.6	1	9	1	9	2	1
1.9	0	0	1	59.9	1	9	5	9	2	1
1	0	0	1	64.2	1	9	2	0	2	1
1.3	0	0	1	69	1	9	1	9	2	1
2.4	0	0	1	61.2	1	9	5	0	2	1
2.2	0	0	1	53.8	1	1	1	9	2	1
2.3	0	0	1	58.5	1	1	1	9	1	1
2.5	0	0	1	51.7	1	1	1	0	2	1
2.6	0	0	1	60	1	1	2	9	2	1
2.7	0	0	1	47.2	1	1	2	9	2	1
2.2	0	0	1	51	1	2	2	2	2	1
2.2	0	0	1	56.2	2	3	2	9	2	1
2.6	0	0	1	77.3	2	9	1	0	2	1
2	0	0	1	56.9	1	9	2	9	2	1
2.3	0	0	1	68.7	1	9	1	9	2	1
2.2	0	0	1	44.5	1	9	1	0	2	1
2.4	0	0	1	67.6	2	9	4	2	4	1
2.3	0	1	1	64.7	1	9	4	2	2	1
2.3	0	0	1	67.1	1	9	1	9	2	1
2.8	0	0	1	72.4	1	9	1	9	2	1
2.4	0	0	1	33.6	1	9	1	9	1	1
3.6	0	0	1	69.5	1	9	5	1	3	1
3	0	0	1	46.1	2	1	1	0	2	1
3.5	0	0	1	66.5	2	1	1	9	2	1
3.3	0	0	1	74.2	2	9	1	9	2	1
3.6	0	0	1	52.4	2	9	3	9	2	1
4	0	0	1	77.9	2	9	1	0	2	1
6.6	0	0	1	76.3	1	1	1	9	2	1
6.9	0	0	1	77.3	1	1	2	9	3	1
6.9	0	0	1	66.6	1	9	1	9	2	1
7.2	0	0	1	68	1	1	1	9	2	1
7.3	0	0	1	51.7	2	2	2	9	2	1
7	0	0	1	69.6	1	2	1	9	2	1
8.6	0	0	1	79.6	2	9	1	9	1	1
10.6	0	0	1	74.9	1	1	1	0	2	1
10.2	0	0	1	84.3	1	1	1	9	2	1
10	0	0	1	73.3	1	2	1	0	2	1
12.9	0	0	1	41.2	1	1	1	9	2	1
13.5	0	0	1	57.2	1	1	1	0	2	1
14.3	0	0	1	64	1	1	3	9	2	1
15.6	0	0	1	43.6	1	9	2	9	2	1
15.8	0	0	1	51.4	1	9	2	9	3	1
16	0	0	1	48	1	1	2	9	2	1
16.3	0	0	1	49.2	1	1	1	0	2	1
16.9	0	0	1	46.8	1	1	1	0	1	1
16.4	0	0	1	77.2	1	2	3	9	3	1
17	0	0	1	63.8	1	9	1	9	2	1
18.3	0	0	1	56.2	1	2	1	9	2	1
18	0	0	1	64.4	1	9	1	9	2	1
20.7	0	0	1	36.1	2	9	1	9	2	1
21.2	0	0	1	25.1	1	1	4	9	1	1
23.3	0	0	1	51	1	2	1	9	2	1
25.5	0	0	1	68.5	1	9	1	9	2	1
26.2	0	0	1	69.3	1	2	1	9	2	1
28.2	0	0	1	69.7	1	1	1	9	2	1
29.9	0	0	1	68.8	1	9	1	9	2	1
29	0	0	1	72.6	1	9	3	0	2	1
33.4	0	0	1	60.3	1	9	2	9	2	1
34.7	0	0	1	46.9	1	9	5	0	2	1
38.5	0	0	1	65.8	1	1	1	9	2	1
40.6	0	0	1	82.2	2	1	1	9	2	1
40.8	0	0	1	74.3	1	1	1	0	2	1
40.1	0	0	1	63.4	2	2	1	0	2	1
40.4	0	0	1	58.1	1	3	2	9	2	1
40.3	0	0	1	47.3	1	9	1	9	2	1
41.7	0	0	1	81	2	9	1	9	2	1
42.2	0	0	1	50.9	1	9	1	9	1	1
43.2	0	0	1	69.8	1	9	2	9	2	1
44.9	0	0	1	71.8	1	9	1	9	2	1
45.7	0	0	1	53.5	1	1	2	9	2	1
45.5	0	0	1	57.9	1	9	1	9	2	1
46	0	0	1	75.9	1	1	1	9	2	1
46.8	0	0	1	50.9	1	2	5	9	2	1
49.5	0	0	1	64.3	1	9	3	9	2	1
52.5	0	0	1	55.7	1	9	1	9	2	1
53.6	0	0	1	64.1	1	2	2	0	2	1
54.3	0	0	1	80	1	9	1	9	2	1
55	0	0	1	46.7	1	9	1	9	2	1
56	0	0	1	57.4	1	1	1	9	2	1
57.9	0	0	1	40.8	1	1	3	0	2	1
58.5	0	0	1	59.1	1	9	1	9	2	1
59	0	0	1	69.5	1	1	1	9	2	1
59.3	0	0	1	72.9	1	9	3	0	2	1
61.4	0	0	1	71.6	2	9	2	9	3	1
62.7	0	0	1	72.6	1	1	3	0	2	1
64	0	0	1	58	1	9	1	9	1	1
66.7	0	0	1	74.5	1	9	1	9	2	1
68.6	0	0	1	31.1	1	9	1	9	1	1
72.6	0	0	1	51.2	1	1	1	9	2	1
73	0	0	1	73.5	1	1	1	9	1	1
73.7	0	0	1	66.3	1	9	1	9	1	1
74.5	0	0	1	56.2	1	9	2	9	2	1
78.6	0	0	1	53.4	1	9	1	9	2	1
79.4	0	0	1	68.7	1	9	1	9	2	1
80.2	0	0	1	64.1	1	9	1	9	2	1
84.4	0	0	1	73.7	1	9	5	9	2	1
84.2	0	0	1	77.1	1	9	3	9	2	1
85.3	0	0	1	63.3	1	9	1	9	2	1
85.4	0	0	1	64.7	1	9	1	9	2	1
87.8	0	0	1	64.8	1	9	1	9	2	1
87.2	0	0	1	77.5	1	9	2	9	2	1
90.1	0	0	1	88.3	2	9	4	9	1	1
91.9	0	0	1	37.3	1	9	1	9	1	1
92	0	0	1	81.6	1	9	1	9	1	1
94.8	0	0	1	77.6	1	9	1	9	1	1
96.3	0	0	1	66.5	1	1	2	9	2	1
97.4	0	0	1	55.9	1	9	2	9	2	1
98.7	0	0	1	59.9	1	9	1	9	1	1
99.9	0	0	1	82.4	2	9	2	9	2	1
102.9	0	0	1	52.5	1	9	1	9	2	1
107.9	0	0	1	80.3	1	9	3	9	1	1
111	0	0	1	38.3	1	9	2	9	2	1
111.8	0	0	1	61.3	1	9	1	9	2	1
113.8	0	0	1	50.3	2	9	1	9	1	1
118.5	0	0	1	50.4	2	9	1	9	1	1
121	0	0	1	67.2	1	9	1	9	1	1
128.4	0	0	1	48.7	2	9	3	9	2	1
129.8	0	0	1	58	1	9	5	9	2	1
129.2	0	0	1	65.5	1	9	1	9	3	1
130.4	0	0	1	47.3	2	9	1	9	2	1
134	0	0	1	50.8	1	9	1	9	2	1
138	0	0	1	77.9	2	9	2	9	2	1
140.1	0	0	1	59.2	1	9	1	9	2	1
142.1	0	0	1	38.4	1	9	1	9	2	1
143.5	0	0	1	57.8	1	9	1	9	1	1
147.8	0	0	1	33.7	1	9	2	9	2	1
147.4	0	0	1	42	1	9	2	9	2	1
149.8	0	0	1	54.5	1	9	2	9	2	1
194	0	0	1	60.2	1	9	2	0	2	1
221.3	0	0	1	66	1	9	1	0	2	1
38.7	0	0	2	56	2	2	4	9	4	1
35	1	0	2	54	1	2	3	9	3	1
14.1	1	1	2	26	1	9	5	9	4	1
1.1	0	1	2	55	2	1	3	9	2	1
18.8	1	1	2	55	2	2	6	9	4	1
12.9	0	0	2	51	1	2	2	9	3	1
9.9	1	1	2	41	1	2	5	9	4	1
11.2	0	0	2	45	1	1	3	9	1	1
17.9	0	1	2	53	1	1	5	1	3	1
11.6	0	0	2	48	1	1	4	9	2	1
14.9	1	1	2	52	1	2	8	9	3	1
23.9	0	0	2	44	2	1	2	0	1	1
21.8	0	0	2	58	1	2	2	9	3	1
24.2	0	1	2	65	2	1	3	9	3	1
28.6	0	0	2	45	1	1	3	9	2	1
36.1	0	0	2	55	2	1	5	9	2	1
36.4	0	0	2	50	2	1	3	9	2	1
42.9	0	0	2	61	1	1	2	9	2	1
65.8	0	0	2	49	1	1	2	9	3	1
24.2	1	0	3	48	1	2	5	2	2	1
117.7	0	0	3	65	1	2	5	9	2	1
1.3	0	0	3	59	1	1	1	9	2	1
2.6	0	0	3	58	1	1	2	9	1	1
3.4	0	0	3	69	1	1	1	9	1	1
3.5	0	0	3	55	1	1	1	9	2	1
5.1	0	0	3	52	2	2	1	9	2	1
6.4	0	0	3	55	1	1	5	9	1	1
10.8	0	0	3	74	2	1	1	9	1	1
16.2	0	0	3	59	1	1	1	9	2	1
22.1	0	1	3	63	1	2	3	9	3	1
21.1	0	0	3	61	1	1	1	9	2	1
22	0	0	3	68	1	1	2	9	3	1
22.9	0	0	3	59	1	1	1	9	2	1
22.6	0	0	3	77	1	1	1	9	1	1
29.7	0	0	3	51	2	1	1	9	2	1
31.3	0	0	3	54	1	1	1	9	2	1
30.9	0	0	3	76	2	2	3	9	2	1
31.2	0	0	3	60	1	2	5	9	2	1
31	0	0	3	52	2	1	2	9	2	1
37.5	0	0	3	81	1	1	2	9	2	1
38.7	0	0	3	51	1	1	1	9	2	1
76.8	0	0	3	64	1	1	1	9	1	1
43.2	0	0	3	70	1	1	2	9	2	1
48.1	0	0	3	59	1	1	1	9	2	1
48.9	0	0	3	55	1	1	1	9	2	1
60.6	0	0	3	44	1	1	1	9	1	1
63.5	0	0	3	60	1	1	2	9	1	1
68.2	0	0	3	52	1	2	2	9	2	1
81.7	0	0	3	69	1	3	1	9	2	1
93.7	0	0	3	75	1	1	2	9	2	1
101	0	0	3	51	1	2	5	9	2	1
96.6	0	0	3	59	2	2	1	9	1	1
105.5	0	0	3	45	2	2	1	9	2	1
117.8	0	0	3	69	1	1	1	9	1	1
132.3	0	0	3	33	1	2	2	9	2	1
134.4	0	0	3	67	1	1	1	9	2	1
162.4	0	0	3	73	1	2	1	9	2	1
1	1	1	4	66	1	1	5	9	3	1
2	1	1	4	74	2	2	6	9	3	1
2	0	0	4	54	1	2	2	9	2	1
2	1	1	4	80	1	2	8	9	2	1
3	1	1	4	81	1	2	6	1	4	1
4	1	1	4	65	1	2	1	9	2	1
4	1	1	4	65	1	2	5	9	2	1
4	0	0	4	33	1	2	5	9	2	1
5	0	0	4	76	1	1	1	9	2	1
5	0	1	4	70	1	2	2	9	2	1
6	1	1	4	78	1	9	2	9	2	1
6	0	0	4	66	2	1	1	9	2	1
6	0	0	4	39	1	1	5	1	3	1
13	1	0	4	62	1	2	3	9	4	1
14	0	1	4	40	1	2	3	0	2	1
15	1	0	4	80	1	2	5	9	4	1
17	1	1	4	52	1	2	1	9	2	1
9	1	0	4	88	1	2	6	9	2	1
10	0	0	4	63	1	1	1	9	2	1
10	0	0	4	63	2	1	5	9	2	1
10	0	0	4	57	1	2	5	9	2	1
31	1	1	4	70	2	2	5	2	2	1
11	0	0	4	69	1	2	2	9	2	1
11	0	1	4	60	2	1	5	9	2	1
12	0	0	4	68	1	1	2	9	2	1
12	0	0	4	77	1	1	2	9	2	1
12	0	0	4	42	2	2	3	0	2	1
12	0	0	4	76	2	2	1	9	2	1
12	0	0	4	68	1	2	5	9	2	1
13	0	0	4	73	1	2	5	9	2	1
13	0	0	4	65	1	2	5	9	2	1
14	0	0	4	53	1	1	1	9	2	1
14	0	0	4	76	2	2	2	9	2	1
14	0	0	4	61	1	2	5	9	3	1
15	0	0	4	60	1	2	1	9	3	1
15	0	0	4	66	1	1	5	9	3	1
16	0	0	4	75	1	2	5	1	2	1
30	0	0	4	48	1	9	6	9	2	1
18	0	0	4	45	1	1	1	9	2	1
18	0	0	4	61	1	2	1	9	2	1
20	0	0	4	55	1	2	1	9	2	1
21	0	0	4	68	2	1	1	9	2	1
21	0	0	4	70	1	2	1	9	2	1
21	0	0	4	60	1	2	1	9	2	1
66	1	0	4	43	1	2	5	9	2	1
22	0	0	4	57	2	1	1	9	1	1
22	0	0	4	57	1	2	1	9	2	1
22	0	0	4	55	1	2	5	9	3	1
69	1	0	4	63	1	2	1	9	4	1
69	1	1	4	65	1	2	2	9	3	1
24	0	0	4	68	1	1	1	9	1	1
26	0	0	4	42	1	2	1	9	3	1
26	0	0	4	59	1	2	5	9	2	1
52	0	0	4	52	1	1	1	9	2	1
67	0	0	4	48	1	1	1	9	3	1
30	0	0	4	74	1	1	1	9	1	1
30	0	0	4	58	1	2	5	0	3	1
31	0	0	4	70	2	2	3	0	4	1
32	0	0	4	50	2	2	2	0	2	1
32	0	0	4	57	1	2	1	9	2	1
32	0	0	4	84	1	2	1	9	3	1
33	0	0	4	48	1	1	5	9	2	1
64	0	0	4	40	1	2	5	0	2	1
37	0	0	4	45	1	2	1	9	2	1
53	0	0	4	55	1	1	1	9	2	1
68	1	0	4	43	1	2	5	0	2	1
39	0	0	4	63	1	2	5	9	2	1
41	0	1	4	57	1	1	3	1	2	1
49	1	0	4	73	1	2	3	9	3	1
45	0	0	4	41	1	1	1	9	1	1
47	0	0	4	81	1	1	1	9	2	1
48	0	0	4	66	1	1	1	9	2	1
48	0	0	4	48	2	2	1	9	2	1
48	0	0	4	66	1	2	2	9	2	1
48	0	0	4	56	1	2	5	9	2	1
52	1	0	4	47	1	1	5	9	3	1
52	0	0	4	53	1	1	1	9	1	1
52	0	0	4	57	1	1	1	9	2	1
53	0	0	4	67	1	1	1	9	2	1
54	0	0	4	62	1	1	8	9	4	1
55	0	0	4	67	1	9	1	9	3	1
56	0	0	4	62	2	2	1	9	2	1
56	0	0	4	61	1	2	2	9	4	1
56	0	0	4	82	1	2	2	9	2	1
56	0	0	4	60	1	9	1	9	2	1
57	0	0	4	67	1	1	1	9	2	1
57	0	0	4	28	1	1	1	9	3	1
57	0	0	4	53	1	1	1	9	2	1
57	0	0	4	59	1	2	1	9	2	1
58	0	0	4	70	1	1	2	0	2	1
61	0	0	4	58	1	2	1	9	2	1
62	0	0	4	64	1	2	5	9	2	1
66	0	0	4	73	1	2	1	9	3	1
67	0	0	4	51	1	1	1	9	2	1
67	0	0	4	56	2	1	5	9	1	1
68	0	0	4	56	2	1	1	9	1	1
70	0	0	4	59	2	2	2	9	2	1
72	0	0	4	55	1	1	1	0	1	1
72	0	0	4	71	2	2	1	9	2	1
73	0	0	4	60	2	1	5	0	3	1
74	0	0	4	43	1	2	5	0	2	1
74	0	0	4	78	1	2	5	9	2	1
75	0	0	4	35	2	1	1	9	2	1
75	0	0	4	47	1	1	5	9	2	1
77	0	0	4	59	1	1	1	9	2	1
79	0	0	4	59	1	2	2	0	2	1
80	0	0	4	61	1	2	2	9	2	1
83	0	1	4	57	1	1	3	1	2	1
83	0	0	4	68	2	2	1	9	1	1
84	0	0	4	43	1	2	2	9	2	1
85	0	0	4	69	2	2	6	0	2	1
85	0	0	4	45	1	1	1	9	2	1
90	0	0	4	65	2	1	2	9	2	1
90	0	0	4	59	1	2	1	9	2	1
94	0	0	4	50	1	1	1	9	1	1
122	0	0	4	46	1	1	1	9	2	1
101	0	0	4	47	1	2	1	9	2	1
103	0	0	4	72	1	2	1	9	2	1
104	0	0	4	82	1	1	5	9	2	1
106	0	0	4	70	2	1	1	9	3	1
107	0	0	4	74	1	2	3	9	2	1
109	0	0	4	56	1	2	2	9	3	1
111	0	0	4	53	1	2	2	9	2	1
111	0	0	4	39	1	2	5	0	2	1
112	0	0	4	55	1	2	1	9	2	1
113	0	0	4	56	2	2	1	9	2	1
115	0	0	4	74	1	1	1	9	2	1
118	0	0	4	60	1	1	1	9	2	1
118	0	0	4	73	2	2	2	9	2	1
120	0	0	4	60	1	2	1	9	2	1
121	0	0	4	69	1	1	2	9	2	1
123	0	0	4	89	2	2	3	9	2	1
124	0	0	4	56	2	1	1	9	2	1
126	0	0	4	53	1	1	1	9	2	1
127	0	0	4	71	1	2	5	9	3	1
132	0	0	4	49	2	1	2	0	1	1
132	0	0	4	72	1	2	2	0	1	1
134	0	0	4	37	1	2	5	9	3	1
137	0	0	4	52	2	1	1	9	2	1
139	0	0	4	52	1	1	1	9	2	1
148	0	0	4	72	1	2	5	9	2	1
153	0	0	4	51	2	1	1	9	2	1
160	0	0	4	51	2	1	1	9	2	1
160	0	0	4	61	2	1	1	9	2	1
35.4	1	0	5	51.8	1	9	5	2	2	1
122.7	1	0	5	52.4	1	9	2	9	1	1
19.1	1	0	5	53.5	1	9	8	2	2	1
8.6	1	0	5	56.5	1	9	6	1	2	1
176.4	1	0	5	66.4	2	9	1	0	2	1
75.6	1	0	5	62.9	2	9	4	9	2	1
168.2	1	0	5	45	1	9	1	9	2	1
77.7	1	0	5	63.9	1	9	5	2	2	1
27.5	1	0	5	44	1	9	5	2	2	1
41.5	1	0	5	30.4	1	9	1	0	2	1
190.1	1	0	5	67.3	1	9	1	9	2	1
98.5	1	0	5	71.7	1	9	5	9	2	1
61.1	0	0	5	47.4	1	9	4	9	2	1
44.3	0	0	5	48.3	1	2	5	2	3	1
43.5	1	0	5	77.6	1	2	1	9	3	1
42.9	1	0	5	65.1	1	9	2	9	2	1
23.1	1	0	5	87.7	1	2	5	1	3	1
20.8	0	0	5	76.7	1	2	8	9	2	1
32.8	0	0	5	48.8	1	1	2	1	2	1
0	1	0	5	64	1	9	8	0	3	1
0.8	1	1	5	48.6	1	9	8	2	3	1
0.3	0	0	5	63.6	2	2	1	9	2	1
0	1	0	5	66.4	1	9	2	9	2	1
0.1	0	0	5	49.2	1	2	1	9	2	1
0.1	0	0	5	49.7	1	3	5	9	2	1
0.2	0	1	5	78.2	1	9	2	9	2	1
0.1	0	0	5	50.4	1	2	2	9	2	1
0.2	0	0	5	58.7	2	2	1	9	2	1
0.2	0	0	5	67.2	1	3	1	9	2	1
0.2	0	0	5	38.1	2	1	1	9	1	1
0.2	0	0	5	76.9	1	2	1	9	2	1
0.3	0	0	5	44.5	1	2	1	9	2	1
0.3	0	1	5	62.9	1	2	8	1	3	1
0.5	0	0	5	55.8	2	2	6	2	2	1
0.7	0	1	5	73	1	2	5	1	2	1
0.7	0	0	5	64.9	1	9	6	2	3	1
0.8	0	1	5	63.8	1	9	5	0	2	1
1.9	1	1	5	67.6	1	9	1	9	2	1
4.3	1	1	5	40.2	1	9	6	9	2	1
4.7	1	1	5	73	1	2	1	9	3	1
4.2	1	1	5	37.4	1	9	5	2	3	1
5.2	1	1	5	52.9	2	9	6	0	3	1
5.2	1	1	5	56.7	2	9	6	0	2	1
6.1	0	1	5	57.9	1	2	5	1	3	1
7.5	1	1	5	53.4	1	9	1	2	3	1
9.3	1	1	5	71.3	1	9	5	9	2	1
15.1	1	1	5	61.5	2	2	5	2	2	1
18.3	1	1	5	67.7	1	2	7	2	3	1
19.1	1	1	5	34.3	2	9	6	2	2	1
22.5	1	1	5	39.3	1	9	1	9	1	1
24.9	1	1	5	61.4	1	2	5	0	3	1
25	1	1	5	34.9	2	9	6	1	2	1
44.4	1	1	5	59.1	1	9	2	9	2	1
55.1	1	1	5	66.1	1	9	6	2	2	1
58	1	1	5	60.6	1	9	5	2	1	1
61	0	1	5	69.9	1	9	6	1	3	1
90.9	0	1	5	67.5	1	9	2	0	2	1
1.9	0	0	5	63.1	1	2	5	9	2	1
1.3	0	0	5	62.4	1	9	2	9	2	1
2.5	0	0	5	61.2	1	1	1	0	2	1
0.2	0	0	5	73.7	2	2	1	9	3	1
3.7	0	0	5	54.7	1	1	1	9	2	1
3	0	0	5	76.1	2	2	5	9	3	1
3.7	0	0	5	77.5	1	9	1	0	3	1
4.2	0	0	5	37.7	1	1	1	9	1	1
4.8	0	0	5	68	1	9	1	9	1	1
4	0	0	5	50.7	1	9	1	9	2	1
5.3	0	0	5	56.1	1	1	4	9	2	1
5.5	0	0	5	65.2	1	1	2	0	2	1
6.8	0	0	5	50.1	1	2	2	9	2	1
8	0	0	5	30.1	2	2	2	9	2	1
3.3	0	0	5	75.4	1	2	3	9	2	1
10.9	0	0	5	51.9	2	2	2	9	2	1
10.2	0	0	5	51.7	1	3	5	9	1	1
11.2	0	0	5	62.4	1	1	1	9	2	1
11	0	0	5	81.2	1	2	2	9	2	1
12.8	0	0	5	74.4	1	1	2	9	2	1
12.2	0	0	5	61.3	1	1	1	9	2	1
12.5	0	0	5	33	2	9	1	9	2	1
13.4	0	0	5	73.7	1	2	4	9	2	1
3.1	0	0	5	61.2	1	1	1	9	2	1
14.3	0	0	5	52.2	2	1	1	9	2	1
14.3	0	0	5	75.7	1	2	5	9	2	1
15.9	0	0	5	38	1	2	1	9	2	1
7.8	0	0	5	59.6	1	1	3	9	2	1
17	0	0	5	49.3	1	2	1	9	2	1
19.8	0	0	5	44.5	1	1	5	9	2	1
19.5	0	0	5	78.6	1	2	1	9	2	1
22.7	0	0	5	61.3	1	9	1	0	2	1
20.1	0	0	5	68.1	1	1	3	9	2	1
24.9	0	0	5	73.4	1	1	2	9	1	1
24.6	0	0	5	82.8	1	2	1	9	2	1
25.7	0	0	5	65.5	2	1	2	9	2	1
26.6	0	0	5	67.5	1	3	2	9	2	1
27.3	0	0	5	75.8	1	1	1	9	2	1
27.9	0	0	5	71.8	1	9	1	9	2	1
24.5	0	0	5	35.5	2	1	1	9	2	1
28.3	0	0	5	56.7	1	3	3	9	2	1
30.8	0	0	5	52	2	1	1	9	2	1
31.8	0	0	5	52	1	9	1	9	1	1
32.4	0	0	5	46	1	2	2	9	3	1
32.8	0	0	5	45.1	1	9	1	9	2	1
34	0	0	5	69	2	9	1	0	2	1
33.8	0	0	5	38.4	1	9	1	9	2	1
34.4	0	0	5	75.1	2	1	2	9	2	1
35.8	0	0	5	68.1	1	1	3	9	2	1
35.4	0	0	5	56.6	1	1	2	9	2	1
26.3	0	0	5	58.2	1	2	2	9	2	1
36.2	0	0	5	72.3	1	9	5	9	2	1
38.6	0	0	5	43.8	1	2	1	9	2	1
39.3	0	0	5	39.4	1	1	2	0	2	1
39.6	0	0	5	70	1	2	1	0	3	1
41.1	0	0	5	69.9	1	9	3	9	2	1
42.8	0	0	5	79.9	1	9	1	9	2	1
42.8	0	0	5	84.9	1	9	3	9	2	1
43.5	0	0	5	40.2	2	1	1	9	1	1
45.4	0	0	5	69.9	1	2	1	9	2	1
47.5	0	0	5	78.5	2	9	2	9	2	1
48.1	0	0	5	71.1	1	9	3	0	2	1
49.4	0	0	5	57.9	2	9	1	9	2	1
50.1	0	0	5	66.5	2	9	1	9	2	1
25.2	0	0	5	77.2	1	2	1	9	1	1
52.2	0	0	5	54.5	2	2	2	0	2	1
52.3	0	0	5	68.6	1	2	2	9	2	1
52.4	0	0	5	81	1	9	3	9	2	1
53.1	0	0	5	44.6	1	1	2	9	2	1
53.2	0	0	5	52.9	1	9	1	9	2	1
52.5	0	0	5	80.7	2	9	1	9	2	1
53.2	0	0	5	71.1	1	9	1	9	2	1
54.3	0	0	5	68.7	1	1	5	9	2	1
54.7	0	0	5	69.4	2	9	1	0	2	1
56	0	0	5	72.7	1	9	1	9	2	1
55.6	0	0	5	57.4	1	9	1	9	2	1
55.6	0	0	5	45.1	2	9	1	9	2	1
57.4	0	0	5	80.8	2	9	2	9	1	1
59.4	0	0	5	47.2	1	1	2	9	2	1
60.5	0	0	5	44.2	1	9	2	9	2	1
61.4	0	0	5	73.1	1	9	1	9	2	1
66.5	0	0	5	39.3	2	9	1	9	1	1
66.3	0	0	5	48	1	9	1	9	2	1
70.1	0	0	5	68.4	2	1	1	9	1	1
70.2	0	0	5	64.1	1	9	1	9	2	1
70	0	0	5	64	2	1	1	9	2	1
71.8	0	0	5	68	2	9	1	9	2	1
72.9	0	0	5	44.5	2	9	5	9	2	1
73.1	0	0	5	46.5	2	1	1	9	1	1
75.8	0	0	5	43.5	1	9	1	9	2	1
77.1	0	0	5	71.9	1	9	1	0	1	1
67.8	0	0	5	68.7	1	9	1	9	1	1
68.5	0	0	5	52.9	1	9	1	9	2	1
79.4	0	0	5	65.9	2	9	1	9	2	1
80.5	0	0	5	52.3	1	9	1	9	2	1
80	0	0	5	66.6	2	9	1	9	2	1
72.5	0	0	5	58	1	9	2	9	2	1
71.7	0	0	5	70.1	2	9	1	9	1	1
86.2	0	0	5	67	1	9	3	9	2	1
87.5	0	0	5	52.3	1	9	1	9	2	1
88.2	0	0	5	49.3	1	9	1	0	2	1
91.7	0	0	5	66.9	1	1	2	9	2	1
79.1	0	0	5	19.6	2	9	2	9	2	1
92.9	0	0	5	65	1	9	1	9	2	1
94.1	0	0	5	53.4	1	9	1	9	2	1
95.7	0	0	5	64.3	1	9	5	0	2	1
99	0	0	5	56.7	1	9	1	9	2	1
101.5	0	0	5	37.4	1	9	1	9	1	1
102.7	0	0	5	65.3	1	9	3	0	2	1
80.7	0	0	5	73.8	1	9	1	9	2	1
102.6	0	0	5	63.8	1	9	5	9	2	1
104.8	0	0	5	52.1	2	9	1	9	2	1
105.3	0	0	5	78.9	2	9	1	9	1	1
105.6	0	0	5	65.6	1	9	3	9	2	1
106.3	0	0	5	62	1	9	1	9	2	1
107.3	0	0	5	63.3	1	9	2	0	2	1
111.5	0	0	5	75.5	2	9	2	0	2	1
120.5	0	0	5	40.2	1	9	2	9	2	1
121	0	0	5	60.6	1	9	1	9	2	1
126.6	0	0	5	63.8	1	9	2	0	2	1
127.1	0	0	5	60.3	1	9	1	9	2	1
128.8	0	0	5	62.3	1	2	2	9	2	1
132.2	0	0	5	73.5	2	9	5	0	2	1
137.2	0	0	5	52.2	1	9	2	9	2	1
135	0	0	5	62.4	2	9	1	9	2	1
140.8	0	0	5	68.8	1	9	3	0	2	1
143.4	0	0	5	68.8	1	9	2	9	2	1
139.2	0	0	5	67.2	1	9	3	9	2	1
96.8	0	0	5	43.8	1	9	4	9	1	1
139.5	0	0	5	34.9	1	9	2	0	1	1
149.6	0	0	5	52.5	1	9	1	9	2	1
151.1	0	0	5	74.7	1	9	2	0	1	1
152.7	0	0	5	57.8	2	9	1	0	1	1
153.5	0	0	5	65.2	1	9	2	0	2	1
155.2	0	0	5	74.9	1	9	2	9	2	1
153.8	0	0	5	64.2	1	9	1	9	2	1
165.9	0	0	5	64.2	1	9	1	0	2	1
168.8	0	0	5	74.8	2	9	1	9	1	1
168.2	0	0	5	66.1	1	9	1	9	2	1
169	0	0	5	71.5	1	9	2	9	1	1
170.9	0	0	5	63.4	1	9	1	0	2	1
126.2	0	0	5	23.5	1	9	2	0	2	1
174.3	0	0	5	65.1	1	9	1	9	2	1
175.5	0	0	5	49.2	1	9	1	9	2	1
179.8	0	0	5	66.8	1	9	2	0	2	1
40.5	0	0	5	20.2	1	9	1	0	2	1
138.4	0	0	5	80.5	1	9	5	9	1	1
180.3	0	0	5	47.2	2	9	2	0	2	1
146.8	0	0	5	59.8	1	9	2	0	1	1
181.5	0	0	5	62.6	1	9	1	0	2	1
182.5	0	0	5	63.2	2	9	1	0	2	1
183.7	0	0	5	72	1	9	2	0	2	1
183.9	0	0	5	48.4	1	9	2	0	2	1
193.4	0	0	5	45	1	9	1	0	2	1
197.8	0	0	5	67.4	2	9	1	0	2	1
210.2	0	0	5	65.7	1	9	3	0	1	1
214.1	0	0	5	55.2	1	9	5	0	2	1
215.7	0	0	5	62.8	1	9	5	0	2	1
218.7	0	0	5	57.7	2	9	3	0	2	1
219.8	0	0	5	58.7	2	9	1	0	1	1
221	0	0	5	65	1	9	1	0	2	1
224.8	0	0	5	60.6	1	9	5	9	1	1
227.5	0	0	5	49.2	1	9	1	0	1	1
229.3	0	0	5	66	1	9	5	0	2	1
234.3	0	0	5	67.9	1	9	4	0	2	1
261.1	0	0	5	35.1	2	9	5	0	1	1
262.6	0	0	5	64.3	1	9	1	9	2	1
283.9	0	0	5	48.4	1	9	2	0	1	1
16	1	1	6	68	2	9	5	9	2	1
65.3	0	0	6	68	1	9	5	0	2	1
12.5	0	0	6	75	1	9	5	0	2	1
35.4	0	0	6	47	1	9	4	9	2	1
24.1	0	0	6	60	1	1	1	9	2	1
5.8	0	1	6	76	2	1	2	1	2	1
5.9	0	0	6	50	1	2	5	9	2	1
7.9	0	1	6	75	1	9	4	9	3	1
10	0	0	6	61	1	1	1	9	1	1
11.9	0	0	6	66	1	9	1	9	2	1
12.9	0	0	6	44	2	2	1	9	2	1
13.5	0	0	6	56	1	9	1	9	2	1
17.2	0	0	6	66	1	9	1	9	1	1
19.5	0	0	6	70	1	9	1	9	2	1
19.6	0	0	6	36	2	1	2	9	1	1
21.4	0	0	6	82	1	1	2	9	2	1
22.1	0	0	6	55	1	9	1	9	2	1
22.8	0	0	6	65	1	1	1	0	1	1
23.7	0	0	6	64	2	1	3	9	2	1
24	0	0	6	70	1	1	5	9	2	1
25.8	0	0	6	64	1	9	1	9	2	1
26.1	0	0	6	63	1	1	1	0	2	1
27.5	0	0	6	65	2	9	1	9	2	1
28.3	0	0	6	63	1	9	3	9	2	1
31.9	0	0	6	74	1	9	1	9	1	1
34.4	0	0	6	66	1	9	1	9	2	1
34.5	0	0	6	60	1	9	1	9	2	1
38.7	0	0	6	62	2	9	1	9	2	1
41.6	0	0	6	77	1	9	1	9	2	1
41.6	0	0	6	57	1	9	4	0	2	1
44.8	0	0	6	71	2	9	1	9	2	1
45	0	0	6	82	1	9	4	9	2	1
45.8	0	0	6	62	2	1	1	9	1	1
46	0	0	6	60	2	9	1	9	2	1
47.8	0	0	6	65	2	9	2	9	2	1
50.4	0	0	6	69	2	9	1	9	2	1
50.5	0	0	6	57	1	9	1	9	2	1
57.5	0	0	6	81	1	9	1	9	2	1
60.1	0	0	6	37	1	9	2	9	2	1
69.2	0	0	6	44	1	9	1	9	1	1
72.4	0	0	6	78	1	9	8	9	2	1
73.6	0	0	6	71	1	9	1	9	2	1
74.1	0	0	6	74	1	9	1	9	1	1
78.8	0	0	6	64	2	9	1	0	2	1
80.5	0	0	6	43	1	9	1	9	2	1
80.7	0	0	6	61	1	9	1	9	1	1
83.3	0	0	6	72	2	9	2	9	2	1
83.5	0	0	6	68	1	9	1	9	2	1
93.6	0	0	6	45	1	9	3	9	2	1
98.4	0	0	6	76	1	9	1	9	2	1
100.1	0	0	6	52	1	9	3	0	2	1
100.6	0	0	6	56	1	9	2	9	3	1
101.9	0	0	6	75	2	9	1	9	2	1
105.1	0	0	6	62	1	9	2	9	2	1
107.8	0	0	6	60	1	9	1	9	2	1
4.2	1	1	6	64	1	9	2	9	2	1
6.1	0	0	6	60	1	9	1	9	1	1
38	1	1	6	59	1	9	2	0	3	1
19.6	1	0	6	79	1	9	5	1	2	1
48.7	0	0	6	65	1	9	1	9	2	1
36.4	0	0	6	72	1	9	5	0	2	1
4.3	1	1	6	75	2	9	6	0	3	1
11.1	1	1	6	63	1	9	4	9	2	1
3.4	0	0	6	84	1	9	2	9	2	1
10.2	1	1	6	70	1	9	2	9	2	1
18.7	1	0	6	65	1	9	6	2	3	1
1.1	0	0	6	66	2	2	2	9	2	1
5.4	1	1	6	66	1	2	2	2	2	1
178.6	1	0	7	47.3	1	2	3	1	3	1
7.7	1	1	7	63.5	1	2	5	2	3	1
11.9	0	1	7	46	1	9	6	2	3	1
20.6	1	0	7	68	1	2	6	1	2	1
9.5	1	0	7	67.8	1	2	6	0	3	1
17.1	1	1	7	79.7	2	2	6	0	2	1
32.4	1	0	7	75.5	1	9	6	0	2	1
104.5	1	0	7	64.4	1	9	5	9	3	1
15	1	1	7	52.2	1	2	5	9	2	1
63	1	1	7	74.8	1	2	3	1	2	1
49.4	0	0	7	67.8	2	2	6	9	2	1
27.3	1	0	7	80.6	1	1	1	9	2	1
31.8	1	0	7	45.5	1	9	4	2	2	1
142.7	0	0	7	73.1	1	2	2	9	2	1
124.6	0	0	7	63.8	2	2	2	1	2	1
23	0	1	7	60.6	1	2	5	9	2	1
4.7	1	0	7	77	2	2	5	9	3	1
37.6	0	0	7	58.7	2	9	5	0	2	1
2.1	1	1	7	28.9	1	9	6	0	2	1
66.7	0	0	7	48.4	1	2	2	9	2	1
11.2	0	0	7	70.3	1	2	6	2	3	1
1	0	1	7	70.9	1	9	6	0	2	1
0	0	0	7	83.3	1	2	1	9	3	1
0.3	0	0	7	72.3	2	9	3	9	2	1
3.3	0	0	7	52.8	2	1	3	9	1	1
3.8	0	0	7	61.6	1	1	2	9	2	1
4.1	0	0	7	62.7	1	2	1	9	1	1
3.6	1	1	7	69.2	1	9	5	1	3	1
6.3	0	0	7	59.8	1	1	1	9	2	1
7.2	0	0	7	60.8	1	1	1	9	1	1
8.4	0	0	7	42.6	1	2	2	9	1	1
9.8	0	0	7	58	1	1	1	9	2	1
10.4	0	0	7	42.5	1	1	1	9	2	1
10.8	0	0	7	54.9	1	1	3	9	2	1
25.8	0	0	7	77.3	2	2	1	9	2	1
13.1	0	0	7	64.8	2	2	2	0	2	1
14.3	0	0	7	65.2	1	2	1	9	2	1
14.6	0	0	7	71.8	1	9	2	9	3	1
15.3	0	0	7	56.9	2	1	2	9	1	1
21.1	0	0	7	80.1	1	2	5	9	3	1
22.5	0	0	7	67.4	2	2	5	9	2	1
25.6	0	0	7	57.5	1	1	1	9	1	1
26.8	0	0	7	65	1	2	1	9	2	1
34.4	0	0	7	71.2	1	1	1	9	2	1
38.4	0	0	7	63.6	1	2	1	9	2	1
39.7	0	0	7	56.8	1	2	2	9	2	1
51.9	0	0	7	74.2	1	2	1	9	2	1
54.9	0	0	7	68.2	1	2	1	9	2	1
44.8	0	0	7	37.5	1	9	1	9	2	1
15.7	0	0	7	50.9	2	9	1	9	1	1
56	0	0	7	75.7	1	2	4	9	2	1
55.7	0	0	7	59.5	1	9	1	9	2	1
63.1	0	0	7	65.5	1	9	2	9	2	1
64.8	0	0	7	81	1	2	2	9	3	1
70.3	0	0	7	46.6	1	1	1	9	1	1
72.9	0	0	7	65.3	1	9	2	9	2	1
85.6	0	0	7	54.9	1	2	1	9	2	1
86.6	0	0	7	74.4	2	9	1	9	2	1
91.6	0	0	7	69.1	1	2	2	9	2	1
96.2	0	0	7	59.7	1	2	1	9	1	1
108.2	0	0	7	64.3	1	2	1	9	2	1
110.3	0	0	7	76.6	1	1	4	9	1	1
113.8	0	0	7	37.7	1	1	2	9	1	1
116.8	0	0	7	39.6	1	1	1	9	1	1
119.5	0	0	7	63.8	1	2	1	9	2	1
109.9	0	0	7	61.5	1	2	2	9	1	1
137.3	0	0	7	56.8	1	2	1	9	2	1
144.2	0	0	7	51.5	2	1	2	9	2	1
145.6	0	0	7	50.6	1	2	1	9	2	1
160.6	0	0	7	59.3	2	1	1	9	2	1
151.6	0	0	7	64.2	2	2	2	0	2	1
168.9	0	0	7	44.8	1	1	2	9	2	1
51.1	0	0	8	70	1	1	2	9	3	1
41.7	0	0	8	73	1	2	5	9	2	1
8.6	1	0	8	71	1	2	3	9	2	1
45.6	0	0	8	58	1	1	1	9	4	1
27.2	0	0	8	40	2	2	6	9	3	1
8	1	1	8	63	1	9	5	2	4	1
34.8	0	0	8	66	1	2	6	9	3	1
0.9	0	0	8	66	1	1	1	9	2	1
3.5	0	0	8	76	1	2	4	9	4	1
7.3	0	0	8	51	2	1	5	9	4	1
11.5	0	0	8	70	1	1	1	9	3	1
16.1	0	0	8	67	1	2	1	9	2	1
24.6	0	0	8	50	1	9	1	9	2	1
26.7	0	0	8	71	1	1	5	1	4	1
27.5	0	0	8	76	1	2	1	9	1	1
27.8	0	0	8	64	1	2	1	9	2	1
30.4	0	0	8	62	1	1	1	9	1	1
34.4	0	0	8	48	1	1	5	9	3	1
39.4	0	0	8	61	1	2	2	9	2	1
39.4	0	1	8	56	1	2	2	9	3	1
55.9	0	0	8	57	2	2	2	9	3	1
78.4	0	0	8	56	1	1	2	9	2	1
98.2	0	0	8	80	1	1	1	9	2	1
102	0	0	8	50	1	1	1	9	3	1
104.9	0	0	8	75	1	2	2	9	2	1
160.3	0	0	8	48	1	1	2	9	4	1
7.5	1	1	9	82.5	2	9	3	9	2	1
31.7	1	0	9	67.6	1	9	3	9	2	1
8.7	1	0	9	67.4	1	9	3	9	3	1
92.3	1	0	9	68.4	2	9	2	9	2	1
10.4	0	0	9	68.7	1	9	1	9	2	1
214.1	0	0	9	71.6	1	9	2	9	2	1
112.8	1	0	9	69.4	1	9	1	9	1	1
28.5	0	1	9	76.5	2	9	5	9	2	1
59.1	0	1	9	65.9	1	9	1	9	2	1
2	0	0	9	57.9	1	9	2	9	2	1
3.7	0	0	9	50.4	1	9	2	9	2	1
4.5	1	1	9	25.2	1	9	4	9	2	1
9.8	1	1	9	62.5	1	9	7	9	3	1
10.2	1	0	9	71.1	1	9	4	9	2	1
9.9	0	0	9	69.6	2	9	3	9	3	1
10.6	0	0	9	53.6	1	9	1	9	3	1
12.8	0	0	9	79.2	1	9	2	9	3	1
15	1	0	9	59.8	1	9	3	9	2	1
17	0	0	9	57.9	1	9	1	9	2	1
17.1	0	0	9	62.9	1	9	2	9	2	1
18	1	0	9	63.9	1	9	3	9	3	1
20.3	1	0	9	54.8	1	9	1	9	2	1
20	0	0	9	55.3	1	9	1	9	2	1
20.9	0	0	9	43.8	1	9	1	9	2	1
23.4	1	0	9	74.6	1	9	2	9	2	1
22.8	0	0	9	64.6	1	9	3	9	3	1
23.5	0	0	9	64.6	2	9	2	9	2	1
24	1	0	9	53.5	1	9	4	9	2	1
24.7	0	0	9	74.2	1	9	1	9	4	1
31.2	0	0	9	75.9	1	9	2	9	2	1
34.7	0	0	9	80.8	1	9	1	9	2	1
36.2	1	0	9	75.5	1	9	2	9	3	1
36.5	0	0	9	71.1	1	9	1	9	2	1
37	0	0	9	83.1	1	9	2	9	2	1
37.5	0	0	9	62.6	1	9	1	9	2	1
38.8	0	0	9	83	2	9	2	9	1	1
39.8	1	0	9	50.5	1	9	5	9	3	1
41	0	0	9	62.1	1	9	1	9	2	1
41	0	0	9	70.7	2	9	2	9	2	1
42.7	0	0	9	67.9	1	9	1	9	2	1
43	0	0	9	69.5	1	9	1	9	2	1
43.4	0	0	9	58.9	1	9	2	9	2	1
44.5	0	0	9	60.7	1	9	3	9	2	1
45	1	0	9	53	1	9	4	9	2	1
46	0	0	9	69.6	2	9	2	9	2	1
48	0	0	9	74.4	1	9	2	9	2	1
48.9	0	0	9	72.9	2	9	1	9	2	1
50.3	0	0	9	49.7	1	9	1	9	2	1
50.8	0	0	9	71.2	1	9	4	9	2	1
52.4	0	0	9	78.8	1	9	1	9	2	1
52.3	0	0	9	72.3	1	9	1	9	2	1
55	1	0	9	75.2	1	9	5	9	2	1
54.6	0	0	9	78.2	1	9	2	9	2	1
56.1	0	0	9	71.7	2	9	1	9	2	1
58	0	0	9	72.3	2	9	2	9	2	1
59.3	1	0	9	68.2	2	9	1	9	3	1
60	0	0	9	71.4	1	9	5	9	2	1
60.2	0	0	9	71.6	1	9	1	9	2	1
61.4	1	0	9	60.9	1	9	2	9	2	1
62.3	0	0	9	54.2	1	9	1	9	2	1
63.7	0	0	9	72.7	1	9	1	9	2	1
66.9	0	0	9	68.4	1	9	1	9	2	1
67.5	1	1	9	67.2	1	9	5	9	2	1
68	0	0	9	57.3	1	9	1	9	2	1
69.9	0	0	9	66.9	1	9	1	9	2	1
69.5	0	0	9	71.3	1	9	1	9	2	1
70.4	0	0	9	78.5	2	9	3	9	2	1
71.1	0	0	9	60.2	1	9	1	9	2	1
72.2	0	0	9	65.3	1	9	3	9	2	1
72.4	0	0	9	61.9	1	9	1	9	2	1
72.5	0	0	9	78.1	1	9	1	9	3	1
73.8	0	0	9	47.5	1	9	1	9	2	1
73.9	0	0	9	60.9	1	9	1	9	2	1
74	0	0	9	51.2	1	9	1	9	2	1
78	0	0	9	44.8	2	9	1	9	2	1
78.2	0	0	9	39.3	1	9	3	9	2	1
79	0	0	9	22.8	1	9	1	9	1	1
80.1	0	0	9	61.6	1	9	1	9	2	1
80.2	0	0	9	72.1	1	9	1	9	2	1
80.6	0	0	9	63.2	1	9	2	9	2	1
82.3	0	0	9	58	1	9	4	9	3	1
82.3	0	0	9	64.7	1	9	1	9	2	1
82.7	0	0	9	63.5	1	9	1	9	3	1
82.8	0	0	9	68	1	9	1	9	1	1
84.3	0	0	9	64.7	2	9	1	9	1	1
84.8	0	0	9	53.6	2	9	1	9	2	1
89	0	0	9	67.2	1	9	1	9	2	1
89.1	0	0	9	61.3	1	9	4	9	2	1
89.4	0	0	9	81.6	1	9	1	9	2	1
90.6	0	0	9	77.2	1	9	1	9	2	1
90.5	0	0	9	63.2	1	9	1	9	2	1
91	0	0	9	66.3	1	9	1	9	2	1
91.8	0	0	9	74.7	1	9	1	9	2	1
92.7	0	0	9	55.2	1	9	1	9	2	1
93	0	0	9	67.3	1	9	2	9	2	1
94.2	0	0	9	60.9	2	9	2	9	2	1
94.4	0	0	9	80.3	1	9	3	9	2	1
96.3	0	0	9	68.2	2	9	2	9	2	1
98.4	1	0	9	73.7	1	9	3	9	3	1
97.5	0	0	9	77.8	2	9	2	9	1	1
98.2	0	0	9	47.6	2	9	1	9	2	1
98.4	0	0	9	77.7	1	9	2	9	2	1
99.3	0	0	9	58	1	9	4	9	2	1
99.7	0	0	9	78.8	2	9	4	9	2	1
100.4	0	0	9	40.4	1	9	1	9	1	1
102.1	0	0	9	45.8	1	9	1	9	1	1
102.3	0	0	9	58.2	1	9	2	9	2	1
104.3	0	0	9	78	1	9	4	9	2	1
104.7	0	0	9	73.3	2	9	2	9	2	1
106.2	0	0	9	69.1	1	9	1	9	1	1
107.9	0	0	9	70.9	1	9	3	9	2	1
108.1	0	0	9	62	2	9	4	9	2	1
108.3	0	0	9	42.1	2	9	2	9	2	1
110	0	0	9	59.2	2	9	1	9	2	1
111.5	1	0	9	68	1	9	3	9	2	1
113.3	0	0	9	46	2	9	1	9	2	1
114.1	0	0	9	48.6	1	9	4	9	3	1
114.7	0	0	9	62.3	1	9	1	9	2	1
114.8	0	0	9	81.2	1	9	3	9	2	1
116	0	0	9	47.8	2	9	4	9	2	1
117.8	0	0	9	50.7	1	9	1	9	2	1
118.4	0	0	9	70.1	2	9	1	9	2	1
118	0	0	9	68.6	1	9	2	9	2	1
118	0	0	9	73.5	1	9	3	9	2	1
119	0	0	9	74.8	2	9	1	9	1	1
119	0	0	9	85.9	1	9	2	9	2	1
129	0	0	9	76.4	1	9	1	9	1	1
129.7	0	0	9	74.9	2	9	2	9	2	1
129.7	0	0	9	71.1	1	9	1	9	1	1
132	0	0	9	73.6	1	9	2	9	2	1
132.7	0	0	9	76.6	2	9	1	9	2	1
133.9	0	0	9	71.2	1	9	2	9	2	1
136.7	0	0	9	66.4	1	9	3	9	2	1
137.1	0	0	9	56	1	9	1	9	2	1
138.6	0	0	9	50	2	9	2	9	2	1
142	0	0	9	71.1	2	9	2	9	2	1
144.9	0	0	9	57.7	1	9	1	9	2	1
145.6	0	0	9	63.7	2	9	2	9	2	1
145.6	0	0	9	76.7	1	9	4	9	3	1
147.1	0	0	9	56.2	1	9	1	9	2	1
147.2	0	0	9	65.8	1	9	1	9	2	1
148.1	0	0	9	71.6	1	9	1	9	2	1
149.2	0	0	9	72.4	1	9	2	9	2	1
149.9	0	0	9	61.5	1	9	4	9	2	1
150.4	0	0	9	58.4	1	9	2	9	2	1
152.7	0	0	9	65	2	9	1	9	3	1
152.7	0	0	9	75.9	1	9	1	9	2	1
154.9	0	0	9	69.9	1	9	1	9	2	1
155.4	0	0	9	69.4	1	9	4	9	1	1
156	0	0	9	62.6	1	9	2	9	1	1
156.5	0	0	9	84.4	1	9	1	9	1	1
156.2	0	0	9	65.1	1	9	1	9	2	1
159.1	0	0	9	71.3	1	9	2	9	1	1
163.1	0	0	9	74.6	2	9	1	9	1	1
164.3	0	0	9	54.7	2	9	2	9	1	1
164.4	0	0	9	51	2	9	2	9	2	1
166.3	0	0	9	60.9	1	9	1	9	2	1
167.3	0	0	9	55.1	1	9	3	9	2	1
169.6	0	0	9	72.6	2	9	2	9	2	1
172.6	0	0	9	64.1	1	9	2	9	2	1
174	0	0	9	55.7	2	9	3	9	2	1
176.3	0	0	9	84.8	2	9	2	9	2	1
176.1	0	0	9	68.9	2	9	4	9	2	1
179.2	0	0	9	62.9	1	9	1	9	2	1
181.3	0	0	9	42.6	1	9	2	9	2	1
183.3	0	0	9	65.5	2	9	2	9	2	1
186.1	0	0	9	78.2	1	9	1	9	2	1
186.1	0	0	9	41.1	2	9	2	9	2	1
186.2	0	0	9	73.2	1	9	1	9	2	1
186.9	0	0	9	72.8	2	9	1	9	2	1
190.1	0	1	9	64.6	1	9	1	9	3	1
192.9	0	0	9	51.9	1	9	1	9	2	1
197.5	0	0	9	62.4	1	9	4	9	1	1
201.2	0	0	9	51.8	2	9	2	9	2	1
202.4	0	0	9	39.3	1	9	2	9	2	1
205	0	0	9	61.2	1	9	2	9	2	1
206.7	0	0	9	57.3	1	9	1	9	1	1
212.5	0	0	9	58.8	1	9	3	9	2	1
212.6	0	0	9	39.3	2	9	2	9	2	1
214.9	0	0	9	68.8	2	9	1	9	2	1
218.6	0	0	9	59.4	1	9	1	9	2	1
222.8	0	0	9	64.7	1	9	1	9	2	1
225.3	0	0	9	52.4	1	9	2	9	2	1
28.9	1	0	10	34	1	2	5	0	2	1
3.9	1	1	10	50	2	3	6	1	4	1
21.5	1	0	10	40	2	2	2	0	2	1
12.6	1	0	10	67	1	3	7	9	3	1
63.4	1	0	10	78	1	2	5	1	2	1
43.7	1	1	10	74	1	2	2	0	2	1
3.5	1	1	10	63	1	3	6	1	3	1
9.6	1	1	10	71	2	2	1	9	2	1
5.4	1	0	10	75	1	3	5	9	4	1
6.3	0	0	10	66	1	2	1	9	1	1
27.8	1	1	10	79	1	2	3	9	3	1
6.3	1	1	10	32	1	3	5	1	3	1
58	0	1	10	63	1	3	8	0	2	1
6.3	1	1	10	69	1	2	5	1	3	1
13.9	1	0	10	70	1	2	5	1	3	1
12.7	1	0	10	69	1	3	5	0	4	1
34.6	0	0	10	62	1	3	4	1	3	1
35.7	1	0	10	70	2	2	3	9	3	1
116.9	0	0	10	54	1	2	3	0	2	1
32	0	0	10	69	1	3	5	9	4	1
27.8	1	0	10	63	2	3	8	1	3	1
23.2	0	0	10	81	2	3	6	0	3	1
13	0	0	10	74	1	2	8	1	4	1
61.8	0	0	10	30	1	2	5	1	4	1
3.6	0	1	10	62	1	3	1	9	3	1
135.3	0	0	10	65	1	3	1	9	2	1
23.9	1	0	10	60	2	3	5	1	3	1
44.3	1	0	10	80	2	2	3	0	2	1
123.8	1	0	10	36	1	2	4	0	2	1
17	1	0	10	71	1	3	5	1	3	1
38	0	0	10	64	1	3	8	1	3	1
41	1	0	10	48	1	3	2	1	3	1
100.3	1	0	10	61	1	2	2	9	3	1
136.7	0	0	10	67	1	3	1	0	2	1
5.9	0	1	10	58	1	3	8	1	3	1
10.5	0	0	10	76	2	3	7	1	3	1
23.5	0	0	10	63	2	3	6	0	3	1
1.6	0	0	10	73	1	2	2	9	2	1
4.5	0	0	10	77	1	3	7	1	2	1
5.2	0	0	10	76	1	3	5	9	2	1
8.8	0	0	10	67	1	3	2	9	2	1
10.4	0	0	10	77	2	2	2	9	2	1
10.6	0	0	10	74	2	3	1	9	2	1
11	0	0	10	73	1	3	2	9	3	1
12	0	0	10	53	2	2	2	9	2	1
13	0	0	10	66	1	2	2	9	2	1
13	0	0	10	73	1	2	5	1	3	1
14.2	0	0	10	58	1	2	5	0	2	1
13.8	0	0	10	88	1	3	4	9	2	1
14.9	0	0	10	48	2	3	2	0	3	1
15.6	0	0	10	77	1	3	2	9	2	1
19.9	0	0	10	65	1	3	2	9	2	1
20.7	0	0	10	72	1	3	5	9	2	1
22.3	0	0	10	74	1	2	1	9	2	1
22.1	0	0	10	59	1	3	3	9	3	1
24.4	0	0	10	69	1	3	1	9	2	1
24.5	0	0	10	65	1	3	2	9	3	1
27.1	0	0	10	66	1	3	5	0	3	1
28.6	0	0	10	89	1	3	2	9	2	1
23.5	0	0	10	64	1	2	1	9	2	1
30.8	0	0	10	70	1	2	1	9	2	1
31.3	0	0	10	69	1	2	1	9	1	1
31.1	0	0	10	63	1	2	2	9	2	1
31.3	0	0	10	74	2	3	2	9	2	1
32.4	0	0	10	70	1	2	1	9	2	1
32.1	0	0	10	64	1	2	1	9	2	1
32.1	0	0	10	79	2	3	1	9	2	1
33.1	0	0	10	51	2	3	1	0	3	1
34.1	0	0	10	68	1	3	1	9	3	1
35	0	0	10	70	1	2	2	9	2	1
36	0	0	10	77	1	2	1	9	2	1
35.9	0	0	10	60	1	3	2	9	2	1
37.3	0	0	10	49	1	2	1	9	2	1
38	0	0	10	41	1	2	2	9	2	1
39.3	0	0	10	40	1	2	5	9	2	1
39.4	0	0	10	61	2	2	1	9	1	1
41.1	0	0	10	60	1	2	2	9	1	1
41.5	0	0	10	68	1	3	2	9	2	1
41.9	0	0	10	57	1	2	1	9	2	1
44	0	0	10	75	1	3	1	9	3	1
46.6	0	0	10	68	2	2	5	0	2	1
46.4	0	0	10	62	1	2	1	9	2	1
47.1	0	0	10	59	1	2	2	0	2	1
47	0	0	10	70	1	3	1	0	3	1
48.5	0	0	10	57	1	3	1	9	2	1
50	0	0	10	54	2	2	2	9	2	1
50.3	0	0	10	37	1	2	3	9	1	1
50	0	0	10	47	1	2	2	9	2	1
50.6	0	0	10	56	1	3	4	0	3	1
51.3	0	0	10	72	1	2	2	0	2	1
51.9	0	0	10	66	1	2	2	9	2	1
52	0	0	10	62	1	2	1	9	2	1
51.8	0	0	10	71	2	3	3	9	3	1
53.9	0	0	10	74	1	2	2	9	2	1
53.8	0	0	10	65	1	3	2	9	3	1
54.3	0	0	10	68	2	3	1	9	2	1
56.8	0	1	10	82	1	3	1	9	3	1
57.2	0	0	10	52	1	3	1	9	3	1
58.4	0	0	10	69	1	3	1	9	3	1
59.3	0	0	10	53	1	2	1	9	2	1
58.8	0	0	10	68	1	3	2	0	3	1
59.7	0	0	10	67	1	2	1	0	2	1
59.8	0	0	10	78	1	3	1	9	2	1
61	0	0	10	48	1	2	1	9	2	1
60.6	0	0	10	63	1	2	2	9	1	1
63.1	0	0	10	58	1	2	1	9	2	1
63.9	0	0	10	70	1	2	2	9	2	1
66.6	0	0	10	49	1	2	1	9	2	1
66.3	0	0	10	64	1	3	4	0	2	1
67.8	0	0	10	72	1	2	1	9	2	1
68.7	0	0	10	55	1	3	2	9	3	1
70.3	0	0	10	62	1	2	1	9	1	1
70.1	0	0	10	75	1	2	1	9	1	1
72.1	0	0	10	45	2	3	2	9	2	1
72.3	0	0	10	72	1	3	1	9	3	1
72.7	0	0	10	53	2	3	3	0	2	1
75	0	0	10	22	1	2	1	9	2	1
75.3	0	0	10	74	1	2	5	0	2	1
75	0	0	10	70	2	2	1	9	2	1
75.5	0	0	10	67	1	3	4	0	2	1
75.7	0	0	10	73	1	2	1	9	2	1
76.5	0	0	10	50	1	3	1	9	3	1
79.3	0	0	10	38	1	2	2	9	3	1
79.8	0	0	10	62	1	2	1	9	2	1
80	0	0	10	70	2	2	3	0	2	1
82.3	0	0	10	59	2	2	1	9	1	1
81.6	0	0	10	64	1	3	1	9	3	1
83	0	0	10	61	2	3	1	9	3	1
85	0	0	10	52	1	2	1	0	3	1
86.4	0	0	10	57	1	2	2	9	1	1
88.4	0	0	10	64	1	3	1	9	2	1
89.5	0	0	10	49	1	2	5	9	1	1
91.2	0	0	10	48	2	2	2	9	2	1
93.7	0	0	10	59	1	2	2	9	3	1
93	0	0	10	61	1	2	1	9	2	1
95.3	0	0	10	73	1	2	1	9	2	1
95.6	0	0	10	60	1	3	1	9	2	1
94.8	0	0	10	58	1	3	2	9	2	1
97	0	0	10	74	1	2	1	9	3	1
98	0	0	10	61	1	2	2	9	2	1
98.3	0	0	10	65	1	3	3	9	2	1
98.8	0	0	10	58	1	2	2	9	2	1
100	0	0	10	82	1	2	5	9	1	1
103.6	0	0	10	77	1	2	5	9	3	1
103.8	0	0	10	64	1	2	2	9	2	1
105.4	0	0	10	53	2	2	1	9	2	1
107.6	0	0	10	69	1	2	5	9	3	1
107.2	0	0	10	47	1	2	1	9	3	1
106.8	0	0	10	67	2	3	2	9	2	1
109	0	0	10	46	2	2	1	9	2	1
110.5	0	0	10	63	1	2	1	9	2	1
111.6	0	0	10	65	1	2	2	9	2	1
114.5	0	0	10	41	1	2	3	0	2	1
117.3	0	0	10	55	1	2	2	9	2	1
118.5	0	0	10	73	1	2	1	9	1	1
119.4	0	0	10	29	1	2	5	1	2	1
121.9	0	0	10	61	1	2	2	0	2	1
124	0	0	10	56	1	2	5	9	2	1
127.1	0	0	10	28	1	2	1	9	2	1
127.8	0	0	10	48	1	2	1	9	2	1
129	0	0	10	51	1	2	1	9	2	1
130.2	0	0	10	56	2	3	2	9	2	1
133.6	0	0	10	48	2	2	1	9	2	1
134.5	0	0	10	58	1	2	4	0	1	1
135.6	0	0	10	56	1	2	1	9	1	1
136.9	0	0	10	51	1	2	1	9	2	1
138.2	0	0	10	74	1	3	5	0	2	1
146.6	0	0	10	49	1	2	1	9	1	1
147.7	0	0	10	55	1	2	1	0	2	1
147	0	0	10	51	1	2	2	0	1	1
148.1	0	0	10	45	1	3	5	9	2	1
151.7	0	0	10	29	1	2	1	9	1	1
152.3	0	0	10	65	1	2	2	9	2	1
152.1	0	0	10	37	1	2	3	0	2	1
154.3	0	0	10	54	1	2	2	9	2	1
159.3	0	0	10	76	1	2	3	0	2	1
161.6	0	0	10	74	2	2	2	0	2	1
162.3	0	0	10	55	1	2	1	9	2	1
163	0	0	10	71	1	2	3	9	2	1
175.4	0	0	10	65	1	2	1	9	1	1
176.4	0	0	10	57	1	3	5	0	2	1
180.5	0	0	10	66	1	2	3	0	2	1
188.8	0	0	10	57	1	2	1	0	2	1
194.7	0	0	10	59	1	3	5	9	2	1
200.5	0	0	10	52	1	2	2	9	2	1
205.5	0	0	10	46	1	2	5	0	3	1
206.7	0	0	10	54	1	2	3	0	2	1
0	1	1	10	62	1	3	6	9	3	1
0.5	0	1	10	62	1	3	5	1	3	1
0.6	0	0	10	75	2	3	8	1	2	1
2.4	0	0	10	77	1	3	2	0	3	1
1.8	0	0	10	69	2	3	4	9	3	1
3.2	1	0	10	50	1	3	6	0	3	1
2.5	0	0	10	49	2	3	2	9	2	1
8.5	0	0	10	54	1	3	4	0	2	1
8.8	1	0	10	64	1	2	2	0	2	1
14.5	0	0	10	55	1	2	1	0	2	1
15.1	0	0	10	72	1	3	1	9	2	1
14.7	0	0	10	43	1	3	1	9	2	1
19.1	0	0	10	67	1	3	1	9	2	1
20.7	0	0	10	66	1	2	4	0	2	1
20.6	0	0	10	61	1	2	4	0	2	1
21.3	0	0	10	58	1	3	1	9	2	1
22.9	0	0	10	66	1	3	1	9	3	1
24.1	0	0	10	65	1	2	1	9	2	1
25.7	0	0	10	72	1	2	1	9	2	1
27.9	0	0	10	79	1	2	1	0	3	1
28.3	0	0	10	72	1	3	1	9	3	1
28.7	0	0	10	60	1	2	1	9	2	1
29	0	0	10	37	2	3	1	9	2	1
30.4	0	0	10	60	1	3	1	9	2	1
30.8	0	0	10	52	1	3	3	0	2	1
37.9	0	0	10	79	2	3	1	9	3	1
56.5	0	0	10	69	2	2	4	0	2	1
61.5	0	0	10	82	1	2	2	0	2	1
63.4	0	0	10	37	1	2	4	9	2	1
68.4	0	0	10	66	1	2	1	9	1	1
71.9	0	0	10	65	1	2	2	9	1	1
73.3	0	0	10	78	2	2	1	9	2	1
79.1	0	0	10	45	1	3	3	0	3	1
84	0	0	10	59	1	3	1	9	3	1
89.4	0	0	10	58	1	2	1	9	1	1
94	0	0	10	63	1	2	1	0	2	1
98.2	1	0	10	67	2	3	3	9	3	1
99.1	0	0	10	72	1	2	1	9	2	1
99.6	0	0	10	62	1	2	1	9	2	1
127.5	0	0	10	56	2	3	1	9	2	1
144.7	0	0	10	64	1	2	2	9	2	1
152.4	0	0	10	56	1	2	1	9	2	1
159	0	0	10	58	1	2	1	9	2	1
176.1	0	0	10	50	1	3	5	9	2	1
185.2	0	0	10	70	1	2	1	9	2	1
193.3	0	0	10	69	1	2	5	9	2	1
214.1	0	0	10	51	1	2	3	0	1	1
219.3	0	0	10	72	1	2	1	0	1	1
97.7	0	1	11	38	1	1	6	1	3	1
30.2	1	1	11	56	2	1	6	2	2	1
95.7	0	1	11	68	1	1	5	2	2	1
46.3	1	0	11	71	1	1	2	9	2	1
48.4	0	0	11	51	1	1	5	0	3	1
0.2	0	1	11	70	2	1	8	0	2	1
0.1	0	0	11	76	1	1	5	2	3	1
0.3	0	0	11	69	1	1	5	2	2	1
1.1	0	0	11	49	2	1	1	9	2	1
6.1	0	0	11	55	1	1	5	1	3	1
6.1	0	0	11	47	1	1	2	0	2	1
11.2	0	0	11	70	1	1	5	2	4	1
11.5	0	0	11	31	1	1	5	0	2	1
24.1	0	1	11	51	1	1	5	2	2	1
25.6	0	0	11	50	1	1	1	9	3	1
35.6	0	0	11	50	1	1	5	0	3	1
36.2	0	0	11	60	2	1	5	0	4	1
36.3	0	0	11	57	2	1	2	0	2	1
46.1	0	0	11	61	2	1	2	0	2	1
47.7	0	0	11	63	1	1	5	0	2	1
59.3	0	0	11	54	2	1	5	0	3	1
60.3	0	0	11	63	1	1	5	0	2	1
60.6	0	0	11	51	1	1	5	0	2	1
60.8	0	0	11	72	2	1	5	2	3	1
71.6	0	0	11	55	1	1	1	9	2	1
71.9	0	0	11	41	1	1	5	1	4	1
72	0	0	11	42	1	1	1	9	2	1
72.2	0	0	11	63	2	1	5	1	3	1
72.8	0	0	11	31	1	1	5	1	3	1
72.8	0	0	11	61	1	1	3	0	2	1
73.1	0	0	11	69	1	1	5	1	2	1
73.6	0	0	11	57	2	1	5	0	2	1
84.2	0	0	11	51	1	1	5	0	3	1
95.4	0	0	11	74	2	1	5	0	3	1
95.6	0	0	11	47	2	1	1	0	3	1
95.5	0	0	11	57	1	1	5	2	4	1
96.5	0	0	11	50	1	1	2	0	2	1
97.3	0	0	11	40	1	1	1	0	2	1
97.7	0	0	11	56	2	1	1	0	2	1
3.2	1	1	12	43.3	2	3	7	2	2	1
9.2	0	1	12	53.9	1	3	8	9	3	1
39.3	0	0	12	60.4	2	3	3	2	2	1
39.8	0	1	12	45.3	2	3	6	0	2	1
66.1	0	1	12	66.8	1	3	2	0	4	1
16.4	1	0	12	61.6	1	3	5	2	3	1
5.3	0	1	12	39.5	2	3	5	2	3	1
11.7	0	1	12	39.5	2	3	5	2	3	1
30.2	0	0	12	44.3	2	3	6	0	3	1
9.1	0	1	12	41.5	2	3	3	0	2	1
7.9	1	0	12	51.6	1	3	3	0	3	1
56.2	0	0	12	62.6	1	3	5	9	3	1
17.9	0	0	12	70.8	2	3	1	9	4	1
8.6	1	0	12	50	1	3	8	1	3	1
11	1	0	12	76.9	1	3	8	1	3	1
1.3	1	1	12	56	1	3	8	0	3	1
15.7	0	0	12	78.1	1	3	1	9	2	1
29.9	0	0	12	55.9	1	3	6	0	4	1
14.4	0	0	12	50.5	1	3	6	1	3	1
0	0	0	12	35	2	3	6	1	3	1
0	0	0	12	62.5	1	3	1	9	2	1
0.2	0	0	12	56.9	2	3	1	0	2	1
0.5	0	0	12	73.7	1	3	6	1	3	1
0.8	0	0	12	73.6	1	3	1	9	2	1
1.6	0	0	12	47.1	1	3	1	9	3	1
1.6	0	0	12	66.2	1	3	1	9	2	1
1.6	0	0	12	65.2	1	3	1	9	1	1
1.9	0	0	12	55.3	1	3	1	9	1	1
3.7	0	0	12	66.8	1	3	2	9	2	1
3.9	0	0	12	49.7	1	3	1	0	2	1
3.9	0	0	12	67.6	1	3	2	9	3	1
6.2	0	0	12	55.6	1	3	2	9	2	1
6.4	0	0	12	57.1	1	3	1	9	3	1
16.1	0	0	12	65.1	2	3	1	9	1	1
7	0	0	12	50.1	1	3	1	0	3	1
7.3	0	0	12	72.8	1	3	1	9	3	1
7.4	0	0	12	81.8	1	3	2	9	2	1
7.6	0	0	12	67.9	2	3	1	9	1	1
8.3	0	0	12	69.6	1	3	1	9	3	1
8.9	0	0	12	68	2	3	1	9	2	1
10.5	0	0	12	72.5	2	3	1	9	2	1
11.8	0	0	12	47	2	3	8	1	2	1
11.9	0	0	12	61.3	2	3	1	9	3	1
11.9	0	0	12	52.7	1	3	1	9	1	1
12	0	0	12	57.2	1	3	1	9	1	1
12.5	0	0	12	52.2	1	3	1	9	1	1
12.6	0	0	12	65.3	2	3	2	0	3	1
12.6	0	0	12	68.6	1	3	1	9	3	1
12.8	0	0	12	74.6	1	3	1	9	3	1
13.2	0	0	12	32.3	2	3	1	9	2	1
13.5	0	0	12	71	1	3	1	9	3	1
13.7	0	0	12	40.9	1	3	2	9	2	1
13.8	0	0	12	52.2	1	3	1	9	2	1
13.9	0	0	12	71.2	1	3	1	9	2	1
14.1	0	0	12	59.1	2	3	1	9	2	1
14.9	0	0	12	50.4	1	3	1	9	2	1
14.9	0	0	12	55.4	2	3	1	9	2	1
15.2	0	0	12	52	1	3	1	9	2	1
15.2	0	0	12	55.6	1	3	1	9	2	1
44.5	0	0	12	62.8	2	3	1	9	2	1
16.3	0	0	12	36.6	1	3	1	0	3	1
16.7	0	0	12	47.8	1	3	1	9	3	1
16.9	0	0	12	53.6	2	3	5	9	3	1
17.5	0	0	12	60.8	1	3	2	0	2	1
17.6	0	0	12	52.3	2	3	1	9	3	1
18.4	0	0	12	34.1	1	3	1	9	1	1
19	0	0	12	51.6	1	3	1	9	3	1
19.1	0	0	12	51.8	1	3	1	9	2	1
19.8	0	0	12	61.8	1	3	4	9	2	1
20.2	0	0	12	73.6	2	3	1	9	3	1
21.5	0	0	12	50.7	1	3	1	0	3	1
22.4	0	0	12	58.8	1	3	3	9	2	1
22.5	0	0	12	80.9	1	3	1	9	1	1
22.8	0	0	12	75.3	1	3	2	9	2	1
23	0	0	12	67.3	2	3	1	0	2	1
23.4	0	0	12	59.8	1	3	1	9	3	1
24.5	0	0	12	64.7	1	3	1	1	2	1
25.7	0	0	12	49.4	1	3	1	9	2	1
25.9	0	0	12	56.1	1	3	1	9	3	1
26.1	0	0	12	77	2	3	4	0	3	1
26.1	0	0	12	73.6	1	3	1	9	1	1
26.7	0	0	12	82.6	1	3	1	9	1	1
27.7	0	0	12	66	1	3	1	9	4	1
27.9	0	0	12	79.3	1	3	5	0	3	1
28	0	0	12	44.7	2	3	1	9	2	1
28.1	0	0	12	39.9	1	3	1	9	2	1
28.4	0	0	12	54.4	1	3	3	9	2	1
28.8	0	0	12	66.7	1	3	1	9	3	1
91.9	0	0	12	56.1	1	3	3	9	3	1
30.9	0	0	12	63.4	1	3	5	0	2	1
33.6	0	0	12	69.5	2	3	1	9	3	1
35.9	0	0	12	70	1	3	2	0	2	1
36.4	0	0	12	45	2	3	5	9	2	1
37.3	0	0	12	66.9	1	3	1	0	3	1
42.5	0	0	12	59.4	1	3	4	0	2	1
43.8	0	0	12	52.3	1	3	1	0	2	1
24.7	0	0	12	67.3	1	3	1	9	2	1
44.6	0	0	12	81.6	1	3	1	9	1	1
44.5	0	0	12	75.4	1	3	3	9	2	1
46.1	0	0	12	56	1	3	1	9	2	1
46.9	0	0	12	65.9	2	3	1	9	2	1
47.6	0	0	12	78.3	1	3	5	0	3	1
48.4	0	0	12	56.4	1	3	1	9	2	1
49.7	0	0	12	67.6	1	3	1	9	2	1
50.7	0	0	12	52.9	1	3	1	9	3	1
50.8	0	0	12	63.7	1	3	7	1	3	1
51	0	0	12	61.1	1	3	1	9	3	1
53.1	0	0	12	55.6	1	3	2	9	2	1
54.6	0	0	12	59.5	2	3	2	9	2	1
55.7	0	0	12	77.2	1	3	1	9	3	1
56.4	0	0	12	43.2	2	3	1	9	2	1
60.5	0	0	12	46.1	1	3	2	0	2	1
62.6	0	0	12	45.1	1	3	2	9	2	1
43	0	0	12	70.6	1	3	3	9	3	1
64.5	0	0	12	42.2	2	3	1	9	2	1
68.9	0	0	12	46.6	2	3	8	9	2	1
69.3	0	0	12	66.9	1	3	2	9	2	1
70.8	0	0	12	53.1	1	3	5	9	2	1
70.9	0	0	12	62.5	1	3	1	9	2	1
71.2	0	0	12	63.3	1	3	2	9	2	1
55.5	0	0	12	70.3	1	3	1	9	1	1
80.8	0	0	12	61.4	1	3	3	0	2	1
82.4	0	0	12	45.8	1	3	1	9	2	1
93.5	0	0	12	61.8	1	3	1	9	2	1
94.2	0	0	12	39	1	3	1	9	3	1
106.6	0	0	12	52.5	1	3	1	9	2	1
28.6	0	0	12	56.2	1	3	2	9	4	1
76	0	0	12	67.1	1	3	1	9	2	1
51	0	0	12	47.4	1	3	1	9	3	1
22.8	0	0	12	78.9	1	3	1	0	3	1
112.3	0	0	12	74.2	1	3	1	9	1	1
54.4	0	0	12	81.4	1	3	1	9	3	1
27	1	1	13	58	2	3	2	1	3	1
16	1	1	13	59.2	1	3	3	9	3	1
9	1	1	13	61.9	1	3	2	9	1	1
24	1	1	13	55.5	1	3	2	9	3	1
7	1	1	13	67.5	1	3	5	9	4	1
4	1	1	13	61.3	1	3	2	9	4	1
2	0	1	13	52.5	1	3	5	0	3	1
8	1	1	13	49	2	3	1	9	4	1
76	0	1	13	70.6	1	3	5	9	3	1
6	1	1	13	66.6	1	3	5	9	4	1
0	1	0	13	64.5	2	3	6	9	2	1
1	0	0	13	70.1	1	3	1	9	2	1
2	1	0	13	52.9	1	3	2	1	4	1
2	0	0	13	58.1	1	3	2	0	2	1
3	0	0	13	68.5	2	3	1	9	2	1
40	1	0	13	63.3	2	3	6	0	4	1
9	1	0	13	71.8	2	3	5	9	3	1
9	1	0	13	56.2	1	3	3	0	4	1
11	1	0	13	51.1	1	3	5	9	3	1
77	1	0	13	55.4	1	3	5	9	3	1
31	1	0	13	83.5	1	3	3	9	3	1
15	1	0	13	74.3	1	3	3	9	4	1
13	1	0	13	71.6	1	3	4	9	3	1
13	0	0	13	72.2	1	3	3	0	3	1
13	0	0	13	53.5	1	3	2	0	2	1
16	1	0	13	77.7	2	3	1	1	4	1
69	1	0	13	51.5	1	3	5	0	3	1
48	1	0	13	64.1	2	3	6	9	3	1
89	0	0	13	60	1	3	2	9	3	1
23	1	0	13	63.5	1	3	2	0	4	1
18	0	0	13	54.4	1	3	3	9	3	1
18	0	0	13	69.1	1	3	1	9	2	1
49	1	0	13	67.2	1	3	1	0	1	1
23	0	0	13	68.4	2	3	1	9	2	1
24	0	0	13	67.3	1	3	2	9	2	1
28	0	0	13	68.2	1	3	2	9	2	1
30	0	0	13	65.4	1	3	3	9	2	1
108	1	0	13	53.6	2	3	2	0	3	1
34	0	0	13	76.2	2	3	1	9	2	1
35	0	0	13	50.7	1	3	3	9	2	1
41	0	0	13	49.7	1	3	5	0	2	1
140	0	0	13	71.2	2	3	5	9	3	1
47	0	0	13	72.7	2	3	1	9	1	1
48	0	0	13	60.3	1	3	1	9	1	1
74	1	0	13	48.5	1	3	2	0	4	1
54	1	0	13	62.7	1	3	1	9	1	1
56	0	0	13	58.8	2	3	2	9	2	1
57	1	0	13	61.4	1	3	1	9	3	1
65	1	0	13	67.5	2	3	5	9	3	1
69	0	0	13	68.9	1	3	3	0	3	1
75	0	0	13	63.7	1	3	1	9	1	1
76	0	0	13	57.4	1	3	3	9	2	1
76	0	0	13	66.9	1	3	2	9	2	1
109	1	0	13	49.8	1	3	3	0	3	1
84	0	0	13	71.7	1	3	1	9	2	1
86	0	0	13	55.1	1	3	1	9	1	1
87	0	0	13	65.2	1	3	6	9	2	1
88	0	0	13	65	2	3	3	9	2	1
97	1	0	13	57.9	1	3	2	0	3	1
91	0	0	13	71.4	2	3	6	9	3	1
95	0	0	13	54.9	1	3	2	9	2	1
96	0	0	13	65.1	2	3	3	0	2	1
97	0	0	13	65	2	3	1	9	2	1
98	0	0	13	71.4	1	3	1	9	2	1
103	1	0	13	64.4	1	3	2	9	3	1
100	0	0	13	63	1	3	2	9	2	1
102	0	0	13	48.7	1	3	1	9	2	1
102	0	0	13	72.3	2	3	1	9	1	1
103	0	0	13	64	1	3	2	9	2	1
105	0	0	13	61.6	1	3	3	9	3	1
106	0	0	13	77.6	1	3	1	9	2	1
108	0	0	13	59.4	1	3	5	9	2	1
109	0	0	13	65.4	1	3	1	9	2	1
110	0	0	13	58.1	1	3	2	9	2	1
112	0	0	13	50.4	1	3	6	0	2	1
116	0	0	13	66.4	2	3	2	9	1	1
117	0	0	13	62.2	2	3	2	9	2	1
118	0	0	13	66.6	1	3	2	9	2	1
118	0	0	13	65.3	1	3	1	9	1	1
121	0	0	13	79.4	1	3	4	1	3	1
125	0	0	13	48.1	1	3	1	9	2	1
125	0	0	13	65	2	3	5	9	3	1
126	0	0	13	47.2	1	3	2	9	2	1
126	0	0	13	50	1	3	2	0	2	1
127	0	0	13	56.3	2	3	2	9	2	1
128	0	0	13	62.9	1	3	1	9	2	1
130	0	0	13	72.6	2	3	2	9	2	1
132	0	0	13	35.8	1	3	1	9	2	1
135	0	0	13	65.2	1	3	4	9	3	1
135	0	0	13	62.5	1	3	2	0	2	1
142	0	0	13	68.5	2	3	2	9	1	1
151	0	0	13	62.3	1	3	3	9	3	1
156	0	0	13	60.5	2	3	3	9	2	1
158	0	0	13	68.6	1	3	6	9	2	1
165	0	0	13	54	2	3	2	9	2	1
166	0	0	13	76.3	1	3	3	9	2	1
167	0	0	13	60.6	1	3	2	9	1	1
169	0	0	13	67.5	2	3	1	9	1	1
173	0	0	13	60.2	1	3	2	0	2	1
179	0	0	13	52.5	1	3	2	9	2	1
70.2	1	1	14	62.3	1	3	6	9	2	1
51.4	1	1	14	76	2	3	1	1	2	1
22.8	1	1	14	74.4	1	3	5	2	3	1
1.1	1	1	14	74.1	2	3	2	1	4	1
2.4	1	1	14	58.6	1	3	8	9	3	1
15.1	1	0	14	73.4	1	3	5	9	2	1
54.2	1	0	14	64.1	1	3	2	9	3	1
48.7	1	1	14	66.7	1	3	5	2	3	1
1	1	1	14	66.9	1	3	5	1	3	1
47.4	1	1	14	63.2	1	3	5	9	3	1
83.1	1	0	14	61.4	1	3	3	0	2	1
57.3	1	0	14	59.9	1	3	5	9	3	1
74.2	1	0	14	80.9	1	3	5	9	2	1
86	1	0	14	66.4	2	3	5	9	3	1
8.2	1	1	14	36.6	1	3	3	9	2	1
47.4	1	0	14	39.5	1	3	3	9	2	1
16.6	1	0	14	62.7	1	3	8	9	1	1
19.3	1	1	14	74	1	3	6	1	3	1
25.6	1	0	14	66	1	3	5	9	3	1
12.2	1	0	14	47.4	1	3	6	2	2	1
46.9	1	0	14	62.9	1	3	3	9	1	1
75.9	1	0	14	60.7	1	3	2	9	3	1
27.3	0	0	14	61.2	2	3	6	0	2	1
198.8	1	0	14	49.5	1	3	5	9	2	1
30.6	1	1	14	71.1	2	3	5	2	3	1
55.2	1	0	14	69.7	1	3	3	9	2	1
115.6	1	0	14	68.9	1	3	5	9	2	1
25.6	1	0	14	70.4	1	3	6	9	2	1
25.7	1	1	14	80.6	2	3	5	2	2	1
11.7	1	0	14	73.5	1	3	6	9	3	1
5.7	1	1	14	52.4	1	3	5	1	2	1
64.3	1	1	14	69.7	2	3	1	2	2	1
40.1	1	0	14	70.2	1	3	6	9	2	1
128	1	0	14	73	1	3	6	9	2	1
7.3	1	1	14	61.2	1	3	6	2	3	1
43.3	1	0	14	79.3	1	3	5	9	3	1
10.8	1	0	14	59.9	2	3	8	1	3	1
78.2	1	0	14	49.7	1	3	3	9	2	1
29.9	1	1	14	72.7	1	3	6	1	3	1
4	0	1	14	64.1	1	3	2	1	3	1
20.1	1	0	14	66	1	3	5	9	2	1
19	0	1	14	68.7	2	3	6	2	3	1
3.9	1	1	14	51	1	3	5	1	3	1
48.4	0	0	14	53.6	1	3	5	9	3	1
11.5	1	1	14	54.9	1	3	8	2	4	1
11	0	1	14	52.5	1	3	5	2	3	1
0	0	0	14	59.6	1	3	2	9	2	1
0	0	0	14	42.6	1	3	1	9	2	1
0	0	0	14	53.1	1	3	1	9	2	1
0	0	0	14	54.6	1	3	2	9	2	1
0	0	0	14	67.8	1	3	1	9	3	1
0	0	0	14	44.8	1	3	4	9	2	1
0	0	0	14	56.5	1	3	2	0	2	1
0	0	0	14	79.1	1	3	1	0	3	1
0	0	0	14	53.8	1	3	1	0	2	1
0.2	0	0	14	70.1	2	3	5	9	2	1
0.3	0	0	14	47.2	1	3	1	0	2	1
0.3	0	0	14	47.6	1	3	1	0	2	1
3.6	0	0	14	47	1	3	5	9	2	1
3.6	0	0	14	77.9	1	3	4	9	1	1
3.6	0	0	14	58.8	1	3	5	0	2	1
0.4	0	0	14	69.1	2	3	1	0	1	1
0.9	0	0	14	56.2	1	3	5	9	2	1
1.1	0	0	14	62.8	1	3	1	0	2	1
1.3	0	0	14	72.6	1	3	4	9	1	1
1.8	0	0	14	62.6	1	3	5	9	2	1
2.1	0	0	14	69.7	1	3	2	0	2	1
2.1	0	0	14	63.1	1	3	2	0	2	1
2.4	0	0	14	75.5	2	3	5	9	2	1
3	0	0	14	62.8	2	3	1	0	1	1
4.2	0	0	14	64.5	2	3	1	0	3	1
5.2	0	0	14	74.7	1	3	1	9	2	1
6.5	0	0	14	64.5	1	3	2	0	1	1
7	0	0	14	42.9	1	3	1	0	2	1
7.3	0	0	14	71.8	2	3	6	0	2	1
7.4	0	0	14	68.1	1	3	4	9	2	1
7.5	0	0	14	67	1	3	2	0	2	1
7.8	0	0	14	33.5	1	3	1	0	2	1
9.3	0	0	14	71.3	2	3	1	9	2	1
9.7	0	0	14	70	1	3	1	9	2	1
10.4	0	0	14	74.4	1	3	1	0	2	1
10.6	0	0	14	81.7	1	3	3	9	3	1
11.1	0	0	14	74.9	1	3	2	0	3	1
12.1	0	0	14	58	1	3	1	0	2	1
12.2	0	0	14	57.2	1	3	1	0	2	1
12.5	0	0	14	68.7	1	3	2	0	1	1
12.9	0	0	14	74.4	1	3	5	0	2	1
13.2	0	0	14	74.4	2	3	3	9	2	1
13.9	0	0	14	64.6	1	3	1	9	2	1
13.9	0	0	14	57.2	1	3	1	0	2	1
16.3	0	0	14	76.1	2	3	1	9	2	1
16.6	0	0	14	59.3	1	3	1	0	1	1
16.9	0	0	14	58.8	1	3	3	0	3	1
17	0	0	14	67.4	1	3	1	0	2	1
18	0	0	14	59.8	1	3	1	9	2	1
18.7	0	0	14	67.8	2	3	1	0	2	1
18.8	0	0	14	68	1	3	2	0	3	1
20	0	0	14	61.1	1	3	1	0	3	1
20	0	0	14	74.4	1	3	2	0	2	1
20.1	0	0	14	59.8	2	3	3	0	3	1
20.8	0	0	14	71	1	3	6	0	3	1
20.9	0	0	14	49.7	1	3	1	0	1	1
21.3	0	0	14	52.6	1	3	1	9	2	1
21.8	0	0	14	81.4	2	3	1	9	1	1
22.3	0	0	14	57.2	1	3	2	9	1	1
23.9	0	0	14	64.5	1	3	1	9	2	1
25.5	0	0	14	68.8	1	3	4	9	2	1
26	0	0	14	71.6	2	3	3	9	3	1
28.4	0	0	14	44.7	1	3	3	9	2	1
29.5	0	0	14	60.7	1	3	1	9	2	1
30.7	0	0	14	76.4	1	3	2	9	2	1
32.3	0	0	14	79.9	2	3	1	9	3	1
33.8	0	0	14	72.9	2	3	1	9	1	1
34.1	0	0	14	58.5	1	3	1	9	1	1
34.5	0	0	14	64.9	1	3	1	9	1	1
39.3	0	0	14	59.4	1	3	2	9	2	1
39.7	0	0	14	66	2	3	5	9	2	1
39.9	0	0	14	57.3	1	3	2	0	3	1
40	0	0	14	70.7	1	3	2	9	2	1
41.9	0	0	14	63.4	1	3	2	9	2	1
42.2	0	0	14	65.2	1	3	1	9	2	1
45	0	0	14	71.6	1	3	2	9	1	1
45.6	0	0	14	41.6	1	3	5	9	2	1
46.2	0	0	14	67.6	2	3	5	9	2	1
49.9	0	0	14	72.8	1	3	6	9	3	1
52.5	0	0	14	69.7	1	3	3	9	2	1
55.6	0	0	14	51.2	1	3	1	9	1	1
56.6	0	0	14	75.7	2	3	2	9	2	1
58.2	0	0	14	56.3	1	3	1	0	2	1
58.4	0	0	14	56.3	1	3	2	9	2	1
59	0	0	14	55.9	1	3	4	9	3	1
63.7	0	0	14	68.2	1	3	1	9	2	1
67.7	0	0	14	68.4	1	3	1	9	2	1
67.9	0	0	14	62.5	1	3	1	9	2	1
68.1	0	0	14	71.2	2	3	1	9	3	1
68.3	0	0	14	47.5	2	3	5	9	1	1
68.5	0	0	14	74.4	2	3	5	9	3	1
70.4	0	0	14	40.6	2	3	5	9	2	1
71.2	0	0	14	71	1	3	6	9	3	1
71.6	0	0	14	76.1	2	3	2	9	1	1
72.1	0	0	14	55.7	1	3	1	9	2	1
72.4	0	0	14	75.9	2	3	5	9	2	1
74.8	0	0	14	61.6	1	3	5	9	2	1
77.7	0	0	14	77.2	2	3	1	9	2	1
78.4	0	0	14	67.2	2	3	1	9	1	1
79.4	0	0	14	67.5	1	3	1	9	2	1
79.6	0	0	14	61.1	1	3	5	9	2	1
82.8	0	0	14	69.4	1	3	2	9	1	1
83.2	0	0	14	72.5	1	3	2	9	2	1
87.1	0	0	14	58.6	1	3	1	9	2	1
88.6	0	0	14	78.3	2	3	2	9	2	1
89.9	0	0	14	73.1	1	3	8	9	2	1
90.2	0	0	14	68.1	1	3	5	9	1	1
92.3	0	0	14	69.6	1	3	2	9	2	1
98.4	0	0	14	71.2	2	3	1	9	2	1
103	0	0	14	68.9	1	3	5	9	3	1
105.4	0	0	14	44.4	2	3	5	9	3	1
107.5	0	0	14	62.5	1	3	1	9	2	1
107.6	0	0	14	59.8	1	3	3	9	3	1
110.9	0	0	14	54.1	1	3	2	9	2	1
111.7	0	0	14	72.4	2	3	5	9	3	1
112	0	0	14	71.1	1	3	4	0	2	1
112	0	0	14	62.4	1	3	2	9	2	1
115.4	0	0	14	48.8	1	3	5	9	2	1
115.6	0	0	14	76.7	1	3	2	9	2	1
115.8	0	0	14	69.4	2	3	1	9	2	1
116.4	0	0	14	72	1	3	2	9	2	1
117.8	0	0	14	57	2	3	2	9	3	1
120.9	0	0	14	67.2	2	3	1	9	2	1
121.1	0	0	14	59	1	3	2	9	2	1
121.1	0	0	14	76.7	1	3	2	9	2	1
121.6	0	0	14	62.7	1	3	5	9	2	1
121.6	0	0	14	41.1	2	3	1	9	2	1
124.6	0	0	14	73.5	1	3	1	9	2	1
126.1	0	0	14	65.9	1	3	1	9	2	1
128.1	0	0	14	55.7	1	3	2	9	2	1
129.1	0	0	14	39.5	1	3	1	9	1	1
129.4	0	0	14	55.6	1	3	5	9	2	1
130.1	0	0	14	40	2	3	5	9	1	1
130.5	0	0	14	76.7	1	3	6	9	2	1
130.9	0	0	14	63.8	1	3	1	9	2	1
132.8	0	0	14	73.5	2	3	6	9	1	1
132.8	0	0	14	58.9	1	3	1	9	1	1
134.8	0	0	14	63.4	2	3	1	9	2	1
136.6	0	0	14	67.1	1	3	2	9	2	1
137.4	0	0	14	72.9	2	3	2	9	1	1
138.8	0	0	14	66	1	3	5	9	2	1
140.1	0	0	14	76.5	1	3	5	9	2	1
141	0	0	14	77.2	1	3	2	9	1	1
141.2	0	0	14	72.5	2	3	5	9	2	1
141.9	0	0	14	57.4	1	3	2	9	1	1
142.4	0	0	14	63.2	2	3	5	9	1	1
144.1	0	0	14	50.3	1	3	1	9	2	1
144.4	0	0	14	20.6	2	3	2	9	3	1
144.9	0	0	14	62.7	2	3	5	9	2	1
145	0	0	14	70.4	1	3	5	9	1	1
145.4	0	0	14	73.8	2	3	1	9	1	1
146	0	0	14	39.8	1	3	5	9	2	1
146	0	0	14	68.5	1	3	2	9	2	1
146.8	0	0	14	53.7	2	3	2	9	2	1
147.9	0	0	14	54.4	1	3	5	9	2	1
149.8	0	0	14	44.3	1	3	1	9	1	1
150.1	0	0	14	72.2	1	3	5	9	2	1
151.5	0	0	14	64.9	1	3	2	9	2	1
155.7	0	0	14	73.3	2	3	2	9	2	1
158.8	0	0	14	66.8	2	3	1	9	2	1
160.2	0	0	14	58.6	2	3	5	9	3	1
161.8	0	0	14	60.9	1	3	2	9	2	1
162.2	0	0	14	42.2	2	3	1	9	2	1
164	0	0	14	66	2	3	1	9	2	1
165.7	0	0	14	60.2	2	3	2	9	2	1
169.6	0	0	14	76.7	2	3	1	9	2	1
170.5	0	0	14	80.1	1	3	5	9	2	1
171.2	0	0	14	52.1	2	3	5	9	2	1
171.6	0	0	14	69.7	2	3	1	9	2	1
174.1	0	0	14	57.2	2	3	5	9	2	1
174.9	0	0	14	44.9	1	3	1	9	2	1
175.5	0	0	14	61.1	1	3	1	9	2	1
175.7	0	0	14	56.9	1	3	1	9	1	1
176.4	0	0	14	66.7	2	3	1	9	2	1
176.5	0	0	14	66.3	1	3	5	9	2	1
178.8	0	0	14	71.4	2	3	3	9	2	1
179.8	0	0	14	56.4	1	3	3	9	1	1
179.8	0	0	14	71.8	1	3	5	9	1	1
185.7	0	0	14	52.7	1	3	5	9	2	1
186.5	0	0	14	61.6	1	3	2	9	2	1
191.1	0	0	14	58.9	1	3	5	9	1	1
192.6	0	0	14	68.1	1	3	5	9	1	1
196.6	0	0	14	44.9	1	3	2	9	3	1
201.1	0	0	14	70.3	2	3	1	9	2	1
205.8	0	0	14	43.6	2	3	5	9	1	1
207.8	0	0	14	40.1	1	3	1	9	1	1
213.5	0	0	14	50.5	2	3	5	9	2	1
221.2	0	0	14	53.4	2	3	5	9	2	1
224.5	0	0	14	72	2	3	5	9	1	1
224.7	0	0	14	58	1	3	5	9	2	1
227.6	0	0	14	67.2	1	3	1	9	1	1
235.3	0	0	14	56.5	1	3	5	9	3	1
254.8	0	0	14	49.2	2	3	5	9	1	1
257.1	0	0	14	73.3	1	3	5	9	1	1
258.1	0	0	14	61.2	2	3	5	9	1	1
261.9	0	0	14	42.7	1	3	2	9	2	1
264.7	0	0	14	56	1	3	2	9	2	1
3.6	1	0	15	71	1	3	4	0	2	1
15.4	1	0	15	60	1	3	2	1	3	1
14.7	1	1	15	66	2	3	3	0	4	1
34.8	0	0	15	79	2	3	1	9	1	1
10.8	1	1	15	23	2	3	2	0	3	1
14.3	1	0	15	78	1	3	4	9	3	1
0	0	0	15	71	2	3	1	0	3	1
0	0	0	15	51	1	3	1	9	2	1
0	0	0	15	75	2	3	1	9	2	1
23.9	1	1	15	33	1	3	8	2	3	1
0.4	0	0	15	66	1	3	1	9	2	1
1.1	0	0	15	67	1	3	3	0	2	1
1.3	0	0	15	79	1	3	1	9	2	1
1.4	0	0	15	82	2	3	2	9	1	1
3.1	0	0	15	83	2	3	2	9	3	1
3.3	0	0	15	70	2	3	2	9	3	1
3.7	0	0	15	69	1	3	1	9	2	1
9.6	0	0	15	74	1	3	1	0	2	1
10.7	0	0	15	57	2	3	1	9	2	1
13.2	0	0	15	56	1	3	1	9	2	1
13.7	0	0	15	67	1	3	2	0	3	1
14.3	0	0	15	77	1	3	1	0	2	1
14.6	0	0	15	67	1	3	1	9	3	1
15.4	1	0	15	59	1	3	2	0	4	1
18.4	0	0	15	66	1	3	5	2	4	1
18.8	0	0	15	55	1	3	2	0	2	1
20.8	1	0	15	70	1	3	1	9	3	1
22	0	0	15	46	1	3	1	9	2	1
22.1	0	0	15	66	2	3	1	0	2	1
22.2	0	0	15	61	1	3	1	9	2	1
22.6	0	0	15	48	2	3	5	1	3	1
24.5	0	0	15	51	1	3	1	9	2	1
25.5	0	0	15	68	1	3	1	0	2	1
25.6	0	0	15	58	1	3	5	9	2	1
25.7	0	0	15	61	2	3	1	9	2	1
26.2	0	0	15	60	2	3	1	0	2	1
26.7	0	0	15	84	1	3	2	0	3	1
27.6	0	0	15	49	2	3	1	9	4	1
30	0	0	15	56	1	3	1	9	2	1
31.1	0	0	15	33	1	3	4	9	3	1
31.8	0	0	15	65	1	3	1	0	1	1
32.5	0	0	15	71	1	3	1	9	2	1
33.5	0	0	15	54	2	3	1	9	3	1
33.6	0	0	15	55	1	3	1	9	2	1
33.8	0	0	15	32	2	3	1	0	3	1
34.1	0	0	15	58	1	3	1	9	2	1
34.8	0	0	15	75	2	3	1	0	2	1
35.6	0	0	15	50	1	3	1	9	2	1
35.7	0	0	15	50	1	3	1	9	2	1
36.9	0	0	15	56	1	3	1	9	3	1
39.4	0	0	15	52	1	3	1	9	2	1
40.2	0	0	15	67	1	3	1	0	2	1
41.2	0	0	15	51	2	3	1	0	1	1
41.3	0	1	15	77	1	3	8	1	2	1
42.5	0	0	15	74	1	3	1	9	4	1
42.7	0	0	15	68	2	3	1	9	2	1
44.2	0	0	15	65	1	3	1	9	3	1
44.7	0	0	15	63	1	3	1	9	3	1
44.9	0	0	15	55	1	3	1	9	2	1
45.3	0	0	15	57	2	3	1	9	3	1
45.4	0	0	15	55	1	3	1	9	2	1
46.9	0	0	15	67	2	3	2	0	2	1
47.1	0	0	15	71	1	3	1	0	2	1
48.8	0	0	15	56	1	3	3	9	3	1
50.2	0	0	15	65	1	3	1	9	2	1
51.1	0	0	15	56	1	3	1	0	2	1
52.4	0	0	15	62	2	3	5	9	2	1
53	0	0	15	60	1	3	1	9	1	1
53.7	0	0	15	56	2	3	1	9	3	1
54.2	0	0	15	55	1	3	3	9	3	1
54.9	0	0	15	60	1	3	1	0	1	1
55.5	0	0	15	72	2	3	4	0	3	1
57	0	0	15	61	2	3	1	9	2	1
57.2	0	0	15	61	2	3	1	0	3	1
57.3	0	0	15	71	1	3	1	9	2	1
57.6	0	0	15	64	1	3	1	9	3	1
59.3	0	0	15	65	2	3	2	0	4	1
60.3	0	0	15	69	1	3	1	0	2	1
60.5	0	0	15	40	1	3	1	9	3	1
61.4	0	0	15	73	2	3	2	9	2	1
61.7	0	0	15	76	1	3	1	0	2	1
62.9	0	0	15	73	1	3	1	9	2	1
63.1	0	0	15	66	1	3	1	9	2	1
63.7	0	0	15	37	1	3	1	9	3	1
64.7	0	0	15	61	2	3	1	9	2	1
65.9	0	0	15	47	2	3	1	9	3	1
67.4	0	0	15	69	2	3	2	9	2	1
68.6	0	0	15	55	1	3	2	9	1	1
68.9	0	0	15	44	1	3	2	1	2	1
69.8	0	0	15	55	1	3	1	0	2	1
70	0	0	15	59	1	3	2	0	3	1
70.2	0	0	15	83	2	3	1	9	2	1
70.8	0	0	15	45	2	3	1	9	2	1
71.9	0	0	15	65	1	3	1	9	2	1
75.2	0	0	15	31	1	3	2	9	2	1
76	0	0	15	73	1	3	1	0	2	1
76.6	0	0	15	60	1	3	1	9	3	1
77.5	0	0	15	40	1	3	1	9	2	1
79.3	0	0	15	41	1	3	3	9	2	1
79.5	0	0	15	75	1	3	1	0	2	1
80.3	0	0	15	60	2	3	1	9	2	1
81.7	0	0	15	59	1	3	1	0	3	1
86.7	0	0	15	66	1	3	1	9	3	1
87.6	0	0	15	61	1	3	1	9	2	1
94.4	0	0	15	63	1	3	1	9	2	1
95.4	0	0	15	61	1	3	1	0	2	1
96.4	0	0	15	72	1	3	1	9	2	1
96.6	0	0	15	57	1	3	1	9	2	1
130.2	0	0	15	68	1	3	1	9	2	1
149.3	0	0	15	47	2	3	1	0	4	1
150.5	0	0	15	75	2	3	1	0	2	1
1.2	0	0	16	72.7	1	9	3	9	2	1
7.5	0	0	16	66.9	1	9	1	9	2	1
11.5	0	0	16	69.3	1	9	1	9	2	1
12.3	0	0	16	69.5	1	9	1	9	2	1
14.3	0	0	16	42.5	2	9	1	9	1	1
17	0	0	16	80	1	9	1	9	1	1
18.1	0	0	16	80.7	2	9	1	9	2	1
19.7	1	0	16	69.2	2	9	5	0	3	1
26.6	0	0	16	35.2	2	9	2	0	1	1
29.1	1	1	16	68.2	1	9	5	9	2	1
32.5	1	0	16	53.1	1	9	6	0	2	1
35.6	1	0	16	54.4	1	9	5	0	2	1
39.8	0	0	16	57.1	1	9	3	9	2	1
42.2	0	0	16	72.8	1	9	1	9	2	1
46.1	0	0	16	73.7	2	9	2	9	2	1
45.9	0	0	16	68.6	2	9	2	9	1	1
46.1	0	0	16	66.3	1	9	1	9	2	1
48.3	0	0	16	75.1	1	9	5	9	2	1
53.3	0	1	16	54.7	1	9	8	0	3	1
64.4	0	0	16	66	1	9	5	0	2	1
58.6	0	0	16	70.6	1	9	1	9	2	1
58.9	0	0	16	70.6	1	9	1	9	2	1
60	0	0	16	48.6	1	9	1	1	2	1
58.4	0	0	16	81.1	1	9	2	9	3	1
61.9	0	0	16	50.9	1	9	1	9	1	1
62.7	0	0	16	72.1	1	9	2	0	2	1
65.9	0	0	16	76.5	1	9	1	9	2	1
67.6	0	0	16	51.2	1	9	5	0	3	1
69.4	0	0	16	69	1	9	3	2	2	1
72.7	0	0	16	50.2	1	9	1	9	2	1
72.2	0	0	16	50.6	1	9	1	9	2	1
74.1	0	0	16	54.7	2	9	5	9	1	1
81.7	0	0	16	77.4	2	9	2	0	2	1
87.9	0	0	16	76.8	1	9	4	0	2	1
94.4	0	0	16	73.6	1	9	3	0	1	1
96.6	0	0	16	77.2	1	9	3	0	2	1
102.8	0	0	16	80.5	2	9	1	9	2	1
119.7	0	0	16	62.2	1	9	1	0	2	1
105	0	0	16	47.3	1	9	1	0	2	1
108.2	0	0	16	75.7	1	9	5	0	2	1
110	0	0	16	60.9	2	9	2	9	1	1
114.5	0	0	16	64.9	1	9	1	9	1	1
123.1	0	0	16	69.9	1	9	1	0	1	1
129.7	0	0	16	70.9	2	9	1	0	2	1
130.4	0	0	16	60.1	1	9	2	9	2	1
144.1	0	0	16	35.3	1	9	1	9	2	1
155.3	0	0	16	64.2	1	9	5	1	2	1
163.2	0	0	16	73.8	1	9	1	9	1	1
172.3	0	0	16	75.4	1	9	5	0	2	1
11.3	1	0	17	81.8	1	1	4	0	1	1
22.9	1	0	17	55.3	1	1	4	0	2	1
38.5	1	0	17	63.5	1	1	4	0	3	1
0.2	0	0	17	57.8	2	1	1	0	1	1
4	0	0	17	69.1	1	1	1	0	2	1
6	0	0	17	49.3	1	1	1	0	1	1
8.1	0	0	17	64	1	1	2	0	3	1
8.3	0	0	17	62.5	1	1	1	0	2	1
9.2	0	0	17	77.7	1	1	2	0	2	1
10.2	0	0	17	57.9	2	1	1	0	3	1
11.4	0	0	17	57.2	1	1	2	0	1	1
11.5	0	0	17	55	1	1	3	0	2	1
12.1	0	0	17	56.8	1	1	2	0	2	1
13	0	0	17	62	2	1	1	0	2	1
13.7	0	0	17	62.6	1	1	1	0	2	1
13.9	0	0	17	67.1	1	1	1	0	2	1
15.6	0	0	17	70.7	1	1	4	0	2	1
16.5	0	0	17	73.6	2	1	1	0	1	1
17.1	0	0	17	55.2	2	1	1	0	1	1
19.4	0	0	17	57.8	1	1	3	0	3	1
20.7	0	0	17	61.1	1	1	2	0	2	1
22.1	0	0	17	76.9	1	1	1	0	1	1
24.3	0	0	17	66.4	2	1	2	0	1	1
24.7	0	0	17	71.4	1	1	1	0	1	1
25.6	0	0	17	58.5	1	1	1	0	3	1
25.9	0	0	17	66.6	1	1	3	0	2	1
26.8	0	0	17	68.8	1	1	1	0	1	1
27.1	0	0	17	58.8	1	1	2	0	1	1
27.2	0	0	17	62.3	1	1	2	0	2	1
31.2	0	0	17	63.4	1	1	1	0	1	1
31.6	0	0	17	59.4	1	1	2	0	1	1
34.9	0	0	17	61.6	1	1	1	0	2	1
39.5	0	0	17	34.6	1	1	3	0	2	1
43.1	0	0	17	78.2	1	1	3	0	3	1
44.7	0	0	17	70.7	1	1	1	0	2	1
48	0	0	17	66.6	2	1	2	0	1	1
48.4	0	0	17	47.5	1	1	2	0	1	1
49.6	0	0	17	46.3	1	1	1	0	2	1
51.9	0	0	17	47.1	1	1	1	0	1	1
52	0	0	17	54.8	2	1	1	0	1	1
54.5	0	0	17	64	1	1	2	0	2	1
54.8	0	0	17	59.8	1	1	1	0	1	1
55.1	0	0	17	66.8	1	1	3	0	1	1
55.2	0	0	17	38.7	1	1	2	0	1	1
56.1	0	0	17	38.8	2	1	1	0	1	1
58.9	0	0	17	58.7	1	1	1	0	1	1
59	0	0	17	57.8	1	1	3	0	1	1
61.7	0	0	17	75.8	1	1	4	0	3	1
61.7	0	0	17	62.6	2	1	1	0	2	1
62.5	0	0	17	49.4	1	1	1	0	1	1
63.2	0	0	17	38.8	2	1	3	0	1	1
64	0	0	17	78.6	2	1	1	0	1	1
65.2	0	0	17	70.2	1	1	3	0	2	1
68	0	0	17	51.3	1	1	2	0	1	1
70.7	0	0	17	59.6	1	1	2	0	1	1
73.7	0	0	17	44.6	1	1	1	0	1	1
74.2	0	0	17	68.5	1	1	1	0	2	1
77.8	0	0	17	59.2	1	1	3	0	1	1
79.6	0	0	17	57.7	2	1	1	0	1	1
80.6	0	0	17	58.1	2	1	3	0	1	1
81.1	0	0	17	59.1	1	1	1	0	1	1
82.6	0	0	17	54.8	2	1	1	0	3	1
87.9	0	0	17	41.1	1	1	2	0	2	1
89.3	0	0	17	67.7	2	1	2	0	2	1
90.6	0	0	17	54.2	1	1	2	0	1	1
92.2	0	0	17	70.9	2	1	1	0	3	1
94.6	0	0	17	67	1	1	4	0	1	1
96.8	0	0	17	65.8	2	1	1	0	1	1
7.2	0	0	17	71.4	1	1	2	0	1	1
12.9	0	0	17	83	1	1	4	0	2	1
18.4	0	0	17	60.7	2	1	4	0	1	1
58.6	0	0	17	63.2	1	1	1	0	1	1
59.3	0	0	17	74.9	1	1	5	0	1	1
5.6	0	0	17	72.2	1	1	3	0	2	1
54.3	0	0	18	62.2	1	NA	1	0	1	0
1.4	0	0	18	72.2	1	NA	1	0	1	0
54.73	0	0	18	56.2	2	NA	1	0	1	0
57.9	0	0	18	60.5	2	NA	1	0	1	0
61.87	0	0	18	51.7	1	NA	1	0	1	0
6.933	0	0	18	73.1	1	NA	1	0	1	0
0	0	0	18	61.2	1	NA	1	0	2	0
36.23	0	0	18	73.4	1	NA	1	0	2	0
58.87	0	0	18	53.1	2	NA	1	0	2	0
0	0	0	18	67.5	1	NA	1	0	2	0
0	0	0	18	67	1	NA	1	0	2	0
47.63	0	0	18	54	1	NA	1	0	2	0
0	0	0	18	56.8	1	NA	1	0	2	0
64.33	0	0	18	62.6	2	NA	1	0	2	0
55.43	0	0	18	74.6	1	NA	1	0	2	0
0	0	0	18	46.7	1	NA	1	0	2	0
0	0	0	18	67.9	2	NA	1	0	2	0
54.63	0	0	18	64.3	1	NA	1	0	2	0
0	0	0	18	61.4	1	NA	2	0	2	0
53.5	0	0	18	61	1	NA	2	0	2	0
1.6	0	0	18	73.5	2	NA	3	0	2	0
64.63	0	0	18	70.1	1	NA	1	0	3	0
11.2	0	0	18	75.6	1	NA	1	9	1	0
40.97	0	0	18	49.8	2	NA	1	9	1	0
43.5	0	0	18	67.2	1	NA	1	9	1	0
44.4	0	0	18	70.8	2	NA	1	9	1	0
1.633	0	0	18	72.9	1	NA	1	9	1	0
62.63	0	0	18	75.4	1	NA	1	9	1	0
31.3	0	0	18	44.6	2	NA	1	9	1	0
48.37	0	0	18	53.9	1	NA	2	9	1	0
60.43	0	0	18	70.6	1	NA	1	9	2	0
50.23	0	0	18	65.4	1	NA	1	9	2	0
50.17	0	0	18	65.4	2	NA	1	9	2	0
55.5	0	0	18	60.3	1	NA	1	9	2	0
15.67	0	0	18	54.5	1	NA	1	9	2	0
61.6	0	0	18	60.8	2	NA	1	9	2	0
60.17	0	0	18	76.9	1	NA	1	9	2	0
44.23	0	0	18	67.4	1	NA	1	9	2	0
41.67	0	0	18	61.9	2	NA	1	9	2	0
48.97	0	0	18	54.7	2	NA	1	9	2	0
30.83	0	0	18	72.5	1	NA	1	9	2	0
61.37	0	0	18	64.1	1	NA	1	9	2	0
56.83	0	0	18	72.6	2	NA	1	9	2	0
48.83	0	0	18	64.6	2	NA	1	9	2	0
1.333	0	0	18	44.9	1	NA	1	9	2	0
46.87	0	0	18	47.2	1	NA	1	9	2	0
23.37	0	0	18	61.8	1	NA	1	9	2	0
0	0	0	18	78.9	2	NA	1	9	2	0
52.73	0	0	18	67.7	1	NA	1	9	2	0
0.3667	0	0	18	41.6	2	NA	1	9	2	0
0	0	0	18	51.3	1	NA	1	9	2	0
53.8	0	0	18	62.9	2	NA	1	9	2	0
0	0	0	18	62.5	2	NA	1	9	2	0
46.3	0	0	18	56.6	2	NA	1	9	2	0
58.5	0	0	18	72	2	NA	1	9	2	0
59.47	0	0	18	42.9	2	NA	1	9	2	0
0	0	0	18	66.4	1	NA	1	9	2	0
[truncated: 5,543 more rows]
